# Supplementary material for: IgA-deficient humans exhibit gut microbiota dysbiosis despite secretion of compensatory IgM
Source: Sci Rep. 2019 Sep 19;9:13574. doi: 10.1038/s41598-019-49923-2 (PMC6753154; doi:10.1038/s41598-019-49923-2)
Supplement: Supplementary file 2 — Supplementary Table 1 [file 41598_2019_49923_MOESM2_ESM.xls]

## Sheet: SuppTab1
taxa	p value	q value	HC	HC	HC	HC	HC	HC	HC	HC	HC	HC	HC	HC	HC	HC	HC	IgAD	IgAD	IgAD	IgAD	IgAD	IgAD	IgAD	IgAD	IgAD	IgAD	IgAD	IgAD	IgAD	IgAD	IgAD
Archaea|Euryarchaeota|Methanobacteria|Methanobacteriales|Methanobacteriaceae|Methanobrevibacter|	0.3617	0.756891	0	0	0	0	0	0	0	0.028	0	0	0	0	0	0	0.0005	0	0	0	0	0.05	0	0	0	0	0.022	0.0235	0	0	0.012	0
Bacteria|Actinobacteria|Actinobacteria|Actinomycetales|Actinomycetaceae|Actinomyces|	0.1877	0.573246	0.001	0.0005	0.0005	0	0.0005	0	0	0	0	0	0	0	0	0.0005	0	0	0.0015	0	0	0	0	0.003	0.004	0	0	0	0.003	0.0005	0.0035	0.001
Bacteria|Actinobacteria|Actinobacteria|Bifidobacteriales|Bifidobacteriaceae|Bifidobacterium|	0.5679	0.891288	0	0	0.004	0.0675	0.001	0	0.0035	0	0.006	0.001	0.022	0.051	0.0245	0.027	0.001	0.0155	0.0235	0.0035	0.013	0.0005	0.007	0.0005	0.0005	0	0	0	0.059	0	0.0575	0
Bacteria|Actinobacteria|Actinobacteria|Bifidobacteriales|Bifidobacteriaceae|Bifidobacterium|adolescentis	0.1179	0.431223	0.0005	0.0245	0.015	0.01	0.0125	0	0.0255	0.003	0.01	0.0095	0.1305	0.001	0.013	0.083	0.087	0.054	0.06	0.001	0	0.086	0.006	0.0035	0.0015	0.006	0.0215	0	0.002	0	0.0075	0.0005
Bacteria|Actinobacteria|Actinobacteria|Bifidobacteriales|Bifidobacteriaceae|Bifidobacterium|longum	0.0913	0.416844	0	0	0.0005	0.002	0	0	0.001	0	0	0	0.001	0.0005	0.001	0.0005	0.0005	0.0025	0	0	0	0	0	0	0	0	0.001	0	0	0	0	0
Bacteria|Actinobacteria|Coriobacteriia|Coriobacteriales|Coriobacteriaceae|	0.3909	0.803122	0.0005	0	0.001	0	0	0	0.016	0.001	0.0035	0.0015	0.0015	0.0055	0.001	0	0.0025	0	0.0025	0	0	0.001	0	0	0.01	0	0.0095	0	0	0.005	0	0.0015
Bacteria|Actinobacteria|Coriobacteriia|Coriobacteriales|Coriobacteriaceae|Adlercreutzia|	0.494	0.816667	0	0.0025	0.001	0	0.0015	0	0.001	0.0005	0.0025	0	0.001	0.001	0	0.003	0.001	0	0.006	0	0.0005	0.001	0	0	0.0045	0	0	0	0	0.0035	0	0.01
Bacteria|Actinobacteria|Coriobacteriia|Coriobacteriales|Coriobacteriaceae|Collinsella|	1	1	0	0	0	0.0005	0	0	0	0	0	0	0	0	0	0.001	0	0	0	0	0	0.001	0	0	0	0	0	0	0	0	0	0
Bacteria|Actinobacteria|Coriobacteriia|Coriobacteriales|Coriobacteriaceae|Collinsella|aerofaciens	0.0411	0.317153	0.0175	0	0.0015	0.037	0	0.0315	0.024	0.0005	0.022	0.025	0.037	0.0125	0.0045	0.0595	0.0055	0.014	0.034	0	0.026	0.041	0	0	0	0	0.0225	0.0005	0	0	0	0
Bacteria|Actinobacteria|Coriobacteriia|Coriobacteriales|Coriobacteriaceae|Collinsella|stercoris	1	1	0	0	0	0	0	0	0	0	0	0	0	0	0	0.003	0	0	0	0	0	0	0.004	0	0	0	0	0	0	0	0	0
Bacteria|Actinobacteria|Coriobacteriia|Coriobacteriales|Coriobacteriaceae|Eggerthella|lenta	0.1183	0.431223	0	0.003	0	0	0	0.0045	0	0	0.0005	0	0	0	0.0005	0	0.0025	0	0	0.003	0.0015	0	0.0015	0.0065	0.0125	0	0	0	0.0035	0.002	0.002	0.002
Bacteria|Actinobacteria|Coriobacteriia|Coriobacteriales|Coriobacteriaceae|Slackia|	0.5977	0.892403	0.0005	0	0	0	0	0	0	0	0	0.0025	0	0	0	0.002	0	0	0	0	0	0.004	0	0	0	0	0	0	0	0	0	0
Bacteria|Bacteroidetes |Bacteroidia |Bacteroidales|Paraprevotellaceae	0.0007	0.0339	0	0.0525	0	0.002	0	0.1175	0.0295	0	0.0525	0.0415	0.0005	0	0.044	0.0145	0	0	0	0	0	0	0	0	0	0	0	0	0	0	0	0
Bacteria|Bacteroidetes|Bacteroidia|Bacteroidales|	0.0996	0.416844	0.0115	0	0	0	0	0	0	0	0	0	0	0	0	0	0	0	0	0	0	0	0	0	0	0	0	0	0	0	0	0
Bacteria|Bacteroidetes|Bacteroidia|Bacteroidales|[Barnesiellaceae]|	0.3093	0.699018	0	0	0	0	0	0	0.0195	0.001	0.009	0	0	0.0445	0.001	0.0075	0	0.005	0.032	0	0.0095	0.017	0.0135	0	0	0.0215	0.0165	0.0135	0	0	0	0
Bacteria|Bacteroidetes|Bacteroidia|Bacteroidales|[Odoribacteraceae]|Butyricimonas|	0.0415	0.317153	0.004	0.0045	0	0	0.0015	0.0025	0.0075	0.0015	0	0.0005	0.002	0.005	0	0.0015	0.0005	0	0	0	0	0.0025	0	0	0	0	0.0005	0.007	0	0	0.013	0
Bacteria|Bacteroidetes|Bacteroidia|Bacteroidales|[Odoribacteraceae]|Odoribacter|	0.0488	0.34465	0.0005	0	0	0.003	0.016	0.0135	0.0065	0.0015	0.015	0	0	0.007	0.0025	0.001	0.003	0.005	0.001	0	0.001	0.002	0	0	0.0005	0	0.0015	0	0	0.007	0	0
Bacteria|Bacteroidetes|Bacteroidia|Bacteroidales|[Paraprevotellaceae]|[Prevotella]|	0.0996	0.416844	0.0415	0	0	0	0	0	0	0.0145	0	0.1175	0	0	0.0525	0	0	0	0	0	0	0	0	0	0	0	0	0	0	0	0	0
Bacteria|Bacteroidetes|Bacteroidia|Bacteroidales|[Paraprevotellaceae]|CF231|	1	1	0	0	0	0	0	0	0	0	0	0	0	0.0035	0	0	0	0	0	0	0	0	0	0	0	0	0	0	0	0	0	0
Bacteria|Bacteroidetes|Bacteroidia|Bacteroidales|[Paraprevotellaceae]|Paraprevotella|	0.0421	0.317153	0	0.044	0	0	0	0	0	0	0	0	0.002	0.026	0	0.0005	0.0525	0	0	0	0	0	0	0	0	0	0	0	0	0	0	0
Bacteria|Bacteroidetes|Bacteroidia|Bacteroidales|Bacteroidaceae|Bacteroides|	0.8786	1	0.0615	0.194	0.168	0.156	0.1425	0.216	0.149	0.1515	0.221	0.0005	0.0605	0.0495	0.0035	0.073	0.163	0.156	0.0485	0.2325	0.201	0.1325	0.178	0.105	0.0215	0.434	0.072	0.0735	0.108	0.2055	0.0675	0.002
Bacteria|Bacteroidetes|Bacteroidia|Bacteroidales|Bacteroidaceae|Bacteroides|caccae	0.9047	1	0.001	0	0	0	0.0005	0	0	0	0	0	0.0005	0.0005	0	0.001	0	0	0	0.0005	0	0.0005	0	0	0	0.0005	0	0.0015	0.002	0	0	0
Bacteria|Bacteroidetes|Bacteroidia|Bacteroidales|Bacteroidaceae|Bacteroides|eggerthii	0.0948	0.416844	0	0.0435	0	0.0035	0.014	0	0.006	0	0	0	0	0	0	0	0.0045	0	0	0	0	0.0005	0	0	0	0	0.002	0	0	0	0	0
Bacteria|Bacteroidetes|Bacteroidia|Bacteroidales|Bacteroidaceae|Bacteroides|Other	0.5176	0.823786	0	0	0	0	0.0005	0	0	0	0	0	0.0005	0.003	0	0.0005	0.0005	0	0	0	0.0005	0.0005	0.0015	0	0	0	0	0.0015	0.0045	0	0.003	0
Bacteria|Bacteroidetes|Bacteroidia|Bacteroidales|Bacteroidaceae|Bacteroides|ovatus	0.2994	0.690453	0.0045	0.023	0.016	0.054	0.0195	0.037	0.003	0.0055	0.003	0	0.022	0.0015	0.003	0.001	0.046	0.013	0.0035	0.0665	0.0365	0.0025	0.0155	0	0.0305	0.0585	0.001	0.018	0.1505	0.027	0.0675	0.0035
Bacteria|Bacteroidetes|Bacteroidia|Bacteroidales|Bacteroidaceae|Bacteroides|plebeius	0.2241	0.588914	0	0	0	0	0	0	0	0	0.1545	0	0	0.011	0.001	0	0	0	0	0	0	0	0	0	0	0	0	0	0	0	0	0
Bacteria|Bacteroidetes|Bacteroidia|Bacteroidales|Bacteroidaceae|Bacteroides|uniformis	0.7045	0.995106	0.006	0.0525	0.059	0.0395	0.0505	0.016	0.033	0.026	0.0005	0	0.026	0.0585	0.0015	0.068	0.063	0.038	0	0	0.0495	0.0155	0.091	0	0.0215	0.033	0.012	0.036	0.11	0.0525	0.087	0
Bacteria|Bacteroidetes|Bacteroidia|Bacteroidales|Porphyromonadaceae|Parabacteroides|	0.0592	0.381689	0.011	0.039	0.0135	0.028	0.0095	0.062	0.0145	0.009	0.0035	0.001	0.0125	0.005	0.0005	0.0295	0.008	0.0085	0.0025	0	0.018	0.003	0.0005	0	0.0015	0.06	0.0035	0.031	0	0	0.09	0
Bacteria|Bacteroidetes|Bacteroidia|Bacteroidales|Porphyromonadaceae|Parabacteroides|distasonis	0.7811	1	0.0025	0.0125	0.0005	0	0.0175	0.018	0.0135	0.015	0.011	0	0.015	0.0085	0	0.011	0.009	0.002	0.001	0	0.013	0.006	0.036	0	0.006	0	0.0045	0.009	0.066	0.033	0.0535	0
Bacteria|Bacteroidetes|Bacteroidia|Bacteroidales|Prevotellaceae|Prevotella|	0.5977	0.892403	0.0085	0	0	0	0	0	0	0	0	0.005	0	0	0.0055	0	0	0	0	0	0	0	0	0	0	0	0.0265	0	0	0	0	0
Bacteria|Bacteroidetes|Bacteroidia|Bacteroidales|Prevotellaceae|Prevotella|copri	0.0169	0.19323	0.235	0	0	0	0	0	0	0.0595	0	0.126	0	0.044	0.234	0.0025	0	0	0	0	0	0	0	0	0	0	0.0005	0	0	0	0	0
Bacteria|Bacteroidetes|Bacteroidia|Bacteroidales|Prevotellaceae|Prevotella|stercorea	0.4828	0.814275	0	0	0	0	0	0	0	0	0	0.013	0	0	0.0375	0	0	0	0	0	0	0	0	0	0	0	0	0	0	0	0	0
Bacteria|Bacteroidetes|Bacteroidia|Bacteroidales|Rikenellaceae|	0.1392	0.490553	0.0065	0.031	0.031	0.0895	0.056	0.0235	0.018	0.0595	0.02	0.002	0	0.094	0.028	0.0325	0.025	0.019	0.014	0	0.001	0.051	0.046	0	0.021	0.0105	0.014	0.0375	0.0005	0.0495	0.0505	0
Bacteria|Bacteroidetes|Bacteroidia|Bacteroidales|S24-7|	0.0996	0.416844	0.028	0	0.08	0	0	0	0	0.0125	0	0.0005	0	0.0095	0.03	0	0	0	0	0	0	0	0	0	0	0	0.008	0	0	0	0	0
Bacteria|Cyanobacteria|4C0d-2|YS2|	0.4828	0.814275	0	0	0	0	0	0	0.0045	0	0	0	0	0	0.1545	0	0	0.0005	0	0	0	0	0	0	0	0	0	0	0	0	0	0
Bacteria|Firmicutes |Clostridia |Clostridiales|Veillonellaceae	0.0064	0.128067	0.0195	0.0425	0.1045	0.1735	0.104	0.1315	0.0675	0.0265	0.0795	0.162	0.0575	0.0365	0.0375	0.04	0.046	0.084	0.014	0.0015	0.0205	0.0135	0.086	0.03	0.032	0.0405	0.034	0.008	0.005	0.073	0.052	0.008
Bacteria|Firmicutes|Bacilli|Bacillales|Bacillaceae|Bacillus|	1	1	0	0	0	0	0	0	0	0	0	0	0.0005	0	0	0	0	0	0	0.0005	0	0	0	0	0	0	0	0	0	0	0	0
Bacteria|Firmicutes|Bacilli|Bacillales|Bacillaceae|Other|Other	1	1	0	0	0	0	0	0	0	0	0	0	0	0	0	0	0	0	0	0	0	0	0	0	0	0	0	0	0	0	0	0
Bacteria|Firmicutes|Bacilli|Bacillales|Listeriaceae|Other|Other	1	1	0	0	0	0	0	0	0	0	0	0	0	0	0	0	0	0	0	0	0	0	0	0	0	0	0	0	0	0	0	0
Bacteria|Firmicutes|Bacilli|Bacillales|Staphylococcaceae|Staphylococcus|	1	1	0	0	0	0	0	0	0	0	0	0	0	0	0	0	0	0	0	0	0	0	0	0	0	0	0	0	0	0	0	0
Bacteria|Firmicutes|Bacilli|Lactobacillales|Enterococcaceae|Enterococcus|	0.7414	1	0	0	0	0	0	0	0	0	0	0	0	0	0	0.0025	0	0	0	0	0	0	0	0	0.0045	0	0	0	0	0	0.0005	0
Bacteria|Firmicutes|Bacilli|Lactobacillales|Lactobacillaceae|Lactobacillus|	1	1	0	0	0	0	0	0	0	0	0	0	0.0065	0	0	0	0	0	0	0	0	0	0	0	0	0	0	0	0.002	0	0.006	0
Bacteria|Firmicutes|Bacilli|Lactobacillales|Lactobacillaceae|Lactobacillus|ruminis	1	1	0	0.0005	0	0.0005	0	0	0	0	0	0.0005	0	0	0	0	0	0	0	0.0005	0	0	0	0	0	0	0.0005	0.0005	0	0	0	0
Bacteria|Firmicutes|Bacilli|Lactobacillales|Lactobacillaceae|Lactobacillus|zeae	1	1	0	0	0.0005	0	0	0	0	0	0	0	0	0	0	0.0005	0	0	0.022	0	0	0	0	0	0	0	0	0	0	0	0	0
Bacteria|Firmicutes|Bacilli|Lactobacillales|Other|Other|Other	0.9727	1	0	0	0.0005	0.0005	0	0.0005	0	0	0	0.001	0	0	0	0	0.0005	0	0	0	0	0	0	0.002	0	0	0	0	0.0015	0.0005	0.0005	0
Bacteria|Firmicutes|Bacilli|Lactobacillales|Streptococcaceae|Lactococcus|	0.1635	0.513208	0.0005	0	0	0	0	0.0005	0	0.0005	0.0005	0.001	0	0	0	0.003	0	0	0	0	0	0	0	0.001	0	0	0	0	0.0005	0	0	0
Bacteria|Firmicutes|Bacilli|Lactobacillales|Streptococcaceae|Streptococcus|	0.5998	0.892403	0.0025	0.0155	0.008	0.0015	0	0.0005	0.0025	0.002	0.0005	0.0125	0.0505	0.002	0.0005	0.0865	0.0005	0.0005	0.087	0.002	0.0005	0.001	0.0015	0.0855	0.01	0.001	0.002	0.001	0.011	0.0075	0.059	0.004
Bacteria|Firmicutes|Bacilli|Turicibacterales|Turicibacteraceae|Turicibacter|	0.1476	0.490553	0	0	0	0	0	0	0.001	0	0	0.0005	0	0	0	0.0015	0	0	0.0105	0.003	0.0015	0.0005	0	0	0.001	0	0.0005	0	0.0005	0	0	0
Bacteria|Firmicutes|Clostridia|Clostridiales|	0.2539	0.623711	0.015	0.0235	0.0935	0.023	0.0225	0.0535	0.0635	0.044	0.0615	0.084	0.002	0.0755	0.0725	0.02	0.0105	0.0665	0.0395	0.054	0.144	0.0495	0.0565	0.049	0.059	0.0795	0.0975	0.038	0.0045	0.0295	0.0935	0.029
Bacteria|Firmicutes|Clostridia|Clostridiales|[Mogibacteriaceae]|	0.4538	0.814275	0	0	0	0	0	0	0	0.001	0	0	0.004	0.0005	0	0.0045	0.0005	0.0015	0.0005	0.0005	0	0.0005	0	0	0.0095	0	0	0.0015	0	0	0	0.0075
Bacteria|Firmicutes|Clostridia|Clostridiales|Christensenellaceae|	0.4007	0.808555	0.001	0	0	0	0	0	0	0.01	0	0	0	0.0055	0	0.001	0	0	0.0005	0	0	0.001	0.0005	0	0.0025	0	0.0285	0.007	0	0.0005	0	0
Bacteria|Firmicutes|Clostridia|Clostridiales|Clostridiaceae|	0.9256	1	0.003	0.0005	0	0.001	0	0.0065	0.0005	0.001	0	0.002	0.0075	0.0035	0.004	0.005	0	0.0015	0.005	0	0.001	0	0.0015	0.001	0.119	0.0015	0.001	0	0.001	0.0035	0.0045	0
Bacteria|Firmicutes|Clostridia|Clostridiales|Clostridiaceae|Clostridium|	0.2481	0.623711	0.003	0	0	0	0	0	0	0.0095	0	0.0045	0.003	0	0.0015	0	0	0.002	0	0	0	0	0	0	0	0	0.0015	0.0015	0	0	0	0
Bacteria|Firmicutes|Clostridia|Clostridiales|Clostridiaceae|Other|Other	0.4828	0.814275	0	0	0	0	0	0	0	0.0005	0	0	0	0	0.01	0	0	0	0	0	0	0	0	0	0	0	0	0	0	0	0	0
Bacteria|Firmicutes|Clostridia|Clostridiales|Lachnospiraceae|	0.4671	0.814275	0.019	0.0325	0.06	0.0445	0.0555	0.1075	0.066	0.026	0.0395	0.019	0.0705	0.068	0.0545	0.034	0.0585	0.045	0.0375	0.1065	0.113	0.05	0.044	0.161	0.092	0.039	0.0375	0.0395	0.038	0.046	0.0425	0.0895
Bacteria|Firmicutes|Clostridia|Clostridiales|Lachnospiraceae|[Ruminococcus]|	0.6002	0.892403	0.0035	0.003	0.0005	0.0025	0.0005	0.0165	0.002	0.0015	0.001	0.002	0.0135	0	0.001	0.027	0.0425	0.0015	0.001	0.002	0.0055	0.0005	0	0.048	0.02	0.003	0.001	0.001	0.0015	0.0115	0	0.002
Bacteria|Firmicutes|Clostridia|Clostridiales|Lachnospiraceae|[Ruminococcus]|gnavus	0.0024	0.0678	0.004	0.0035	0.003	0.001	0.001	0.008	0.003	0.001	0.0025	0.007	0.006	0.0015	0.0015	0.002	0.01	0.0025	0.0225	0.0085	0.0065	0.0045	0.0105	0.022	0.0155	0.0075	0.0025	0.0015	0.018	0.0075	0.0125	0.031
Bacteria|Firmicutes|Clostridia|Clostridiales|Lachnospiraceae|Anaerostipes|	0.0327	0.317153	0.001	0	0	0	0.0005	0	0.0005	0	0.001	0	0	0	0	0.001	0.0005	0.001	0	0	0.0025	0.0015	0.0035	0.0025	0	0.0015	0.002	0	0	0.0015	0	0.0075
Bacteria|Firmicutes|Clostridia|Clostridiales|Lachnospiraceae|Blautia|	0.1134	0.431223	0.007	0.01	0.012	0.0405	0.024	0.061	0.032	0.017	0.014	0.0375	0.058	0.003	0.011	0.0065	0.044	0.0225	0.076	0.0535	0.06	0.0505	0.0145	0.0785	0.005	0.0365	0.02	0.0065	0.1155	0.0305	0.014	0.2045
Bacteria|Firmicutes|Clostridia|Clostridiales|Lachnospiraceae|Blautia|Other	0.4828	0.814275	0	0	0	0	0	0	0	0	0	0	0	0	0	0	0	0	0	0	0	0	0	0.0015	0	0	0	0	0.0075	0	0	0
Bacteria|Firmicutes|Clostridia|Clostridiales|Lachnospiraceae|Blautia|producta	0.0608	0.381689	0	0	0	0.0005	0	0	0.004	0	0	0	0.001	0	0.0005	0	0	0	0	0.007	0.0005	0	0	0.002	0.008	0.0025	0	0	0.073	0	0.002	0.007
Bacteria|Firmicutes|Clostridia|Clostridiales|Lachnospiraceae|Coprococcus|	0.9105	1	0.0105	0.0015	0.0055	0.0005	0.007	0.019	0.017	0.026	0.002	0.0085	0.03	0.004	0.0045	0.004	0.032	0.01	0.018	0.0135	0.0075	0.0085	0.009	0.0355	0.008	0.0015	0.007	0.004	0.001	0.006	0.001	0.058
Bacteria|Firmicutes|Clostridia|Clostridiales|Lachnospiraceae|Coprococcus|Other	0.0927	0.416844	0	0	0.0355	0	0.0105	0	0.0115	0.0015	0	0	0	0	0.006	0	0	0	0	0	0	0	0	0	0	0	0.008	0	0	0	0	0
Bacteria|Firmicutes|Clostridia|Clostridiales|Lachnospiraceae|Dorea|	0.9754	1	0.002	0.003	0.001	0.0005	0.0025	0.0015	0.004	0.002	0.0015	0.002	0.0015	0.0005	0.002	0.009	0.013	0.002	0.0015	0.007	0.0095	0.0055	0.0005	0.0065	0.032	0.001	0.001	0.001	0.003	0	0	0.008
Bacteria|Firmicutes|Clostridia|Clostridiales|Lachnospiraceae|Dorea|formicigenerans	0.4802	0.814275	0.0035	0	0	0.002	0.0005	0.005	0.0015	0.0005	0.0005	0.0005	0	0.0025	0.0005	0.002	0.003	0.001	0.008	0	0.0005	0.003	0.0015	0.009	0	0	0.0005	0	0	0	0	0.0175
Bacteria|Firmicutes|Clostridia|Clostridiales|Lachnospiraceae|Lachnospira|	0.2772	0.66646	0.0025	0.007	0.014	0	0.012	0	0.0305	0.004	0.003	0.0125	0	0.002	0.004	0	0.0015	0.011	0	0.0155	0.0205	0.001	0.002	0.0055	0.0085	0.0155	0.0265	0.002	0	0.031	0.032	0
Bacteria|Firmicutes|Clostridia|Clostridiales|Lachnospiraceae|Other|Other	0.6437	0.944651	0.001	0.0015	0.001	0.0015	0.004	0.003	0.004	0.0055	0.0045	0.003	0	0.0065	0.002	0.0015	0.002	0.003	0.001	0.01	0.0005	0	0.005	0.0025	0	0.003	0.0005	0.003	0.0045	0.0015	0.0005	0.0195
Bacteria|Firmicutes|Clostridia|Clostridiales|Lachnospiraceae|Roseburia|	0.878	1	0	0	0.001	0	0.0015	0	0.0005	0	0	0.0005	0	0	0	0	0	0	0	0.0035	0	0	0	0	0	0	0	0.001	0.0005	0	0	0
Bacteria|Firmicutes|Clostridia|Clostridiales|Lachnospiraceae|Roseburia|Other	0.8155	1	0.001	0.0005	0.001	0.002	0.0005	0.0005	0	0	0.001	0.001	0	0	0.001	0	0	0.0025	0.0005	0.005	0.0005	0.001	0	0	0	0.0015	0	0.0005	0	0.0005	0.0025	0
Bacteria|Firmicutes|Clostridia|Clostridiales|Other|Other|Other	0.6732	0.975277	0.0005	0.001	0.007	0.0005	0.001	0.0015	0.002	0.0075	0.0005	0.0015	0.003	0.0025	0.0015	0.007	0	0.0015	0.0055	0.0025	0.0055	0.002	0.003	0	0.002	0.001	0.002	0.0025	0	0	0.0005	0
Bacteria|Firmicutes|Clostridia|Clostridiales|Peptococcaceae|Peptococcus|	0.4828	0.814275	0.003	0	0	0	0	0	0	0	0	0.0025	0	0	0	0	0	0	0	0	0	0	0	0	0	0	0	0	0	0	0	0
Bacteria|Firmicutes|Clostridia|Clostridiales|Peptococcaceae|rc4-4|	1	1	0	0	0	0	0	0	0	0	0	0	0	0	0	0	0	0	0	0	0	0	0	0	0	0	0	0	0	0.0015	0	0
Bacteria|Firmicutes|Clostridia|Clostridiales|Ruminococcaceae|	0.5059	0.816667	0.082	0.0545	0.0775	0.16	0.1025	0.0265	0.11	0.116	0.067	0.041	0.11	0.087	0.081	0.139	0.0715	0.094	0.1275	0.0645	0.0925	0.2075	0.1185	0.0765	0.1875	0.0235	0.162	0.2075	0.0195	0.0825	0.0065	0.093
Bacteria|Firmicutes|Clostridia|Clostridiales|Ruminococcaceae|Anaerotruncus|	0.3487	0.743455	0	0	0	0	0	0	0	0	0	0	0	0.0005	0	0	0	0	0	0	0	0	0	0.0015	0	0.0005	0	0	0	0	0.0015	0
Bacteria|Firmicutes|Clostridia|Clostridiales|Ruminococcaceae|Faecalibacterium|prausnitzii	0.2898	0.682238	0.104	0.131	0.133	0.0915	0.0685	0.0445	0.132	0.0625	0.2335	0.142	0	0.07	0.094	0.0265	0.075	0.0965	0.037	0.209	0	0.0245	0.087	0.076	0.035	0.06	0.101	0.1125	0	0.0795	0	0.1585
Bacteria|Firmicutes|Clostridia|Clostridiales|Ruminococcaceae|Oscillospira|	0.846	1	0.0105	0.0445	0.003	0.0195	0.019	0.025	0.0105	0.0155	0.0105	0.0005	0.0235	0.02	0.004	0.0085	0.0285	0.0195	0.0005	0.012	0.007	0.0095	0.0365	0.023	0.053	0.0525	0.0145	0.0165	0.0045	0.0345	0.0075	0.0085
Bacteria|Firmicutes|Clostridia|Clostridiales|Ruminococcaceae|Other|Other	0.1121	0.431223	0	0	0	0	0.001	0.0005	0	0.0015	0.001	0	0.001	0.0005	0.0005	0.0005	0.001	0	0	0	0	0.0005	0	0	0	0	0.0135	0.0005	0	0.0005	0	0.0005
Bacteria|Firmicutes|Clostridia|Clostridiales|Ruminococcaceae|Ruminococcus|	0.0068	0.128067	0.006	0.005	0.033	0	0.0275	0.006	0.022	0.0445	0.008	0.0005	0.077	0.017	0.0005	0.125	0.0045	0.162	0.042	0.0115	0.011	0.0895	0.0445	0.0435	0.0745	0.0325	0.067	0.035	0.002	0.1265	0.0665	0.1875
Bacteria|Firmicutes|Clostridia|Clostridiales|Ruminococcaceae|Ruminococcus|bromii	0.0009	0.0339	0	0	0	0	0.0005	0	0	0	0	0	0	0	0	0	0	0.0005	0.0005	0	0	0.001	0.0015	0.0005	0	0.0005	0.001	0.0005	0	0.002	0	0.002
Bacteria|Firmicutes|Clostridia|Clostridiales|Ruminococcaceae|Ruminococcus|Other	0.0171	0.19323	0	0	0.0005	0	0	0	0	0	0.001	0	0	0	0	0	0	0.0005	0	0.0005	0	0.0005	0.001	0	0	0.0015	0.0005	0.0005	0	0.0005	0	0.0005
Bacteria|Firmicutes|Clostridia|Clostridiales|Veillonellaceae|Acidaminococcus|	0.1571	0.507209	0.001	0	0	0	0	0.087	0	0	0	0	0.0945	0	0	0.05	0	0	0	0	0	0	0	0	0	0	0.002	0	0	0	0	0
Bacteria|Firmicutes|Clostridia|Clostridiales|Veillonellaceae|Dialister|	0.7274	1	0.087	0	0.0235	0	0	0.017	0	0.04	0.024	0.018	0.01	0	0.0025	0.0065	0	0.003	0	0.0045	0	0.0135	0.033	0.048	0	0	0	0.004	0.0835	0.008	0.0035	0
Bacteria|Firmicutes|Clostridia|Clostridiales|Veillonellaceae|Megasphaera|	0.0996	0.416844	0.037	0	0	0.076	0	0	0	0	0	0.0835	0.0665	0	0	0	0	0	0	0	0	0	0	0	0	0.0005	0	0	0	0	0	0
Bacteria|Firmicutes|Clostridia|Clostridiales|Veillonellaceae|Mitsuokella|	0.2241	0.588914	0.007	0	0	0	0	0	0	0	0.0115	0.022	0	0	0	0	0	0	0	0	0	0	0	0	0	0	0	0	0	0	0	0
Bacteria|Firmicutes|Clostridia|Clostridiales|Veillonellaceae|Mitsuokella|multacida	0.2241	0.588914	0.0015	0	0	0	0	0	0	0	0.001	0.006	0	0	0	0	0	0	0	0	0	0	0	0	0	0	0	0	0	0	0	0
Bacteria|Firmicutes|Clostridia|Clostridiales|Veillonellaceae|Phascolarctobacterium|	0.2128	0.588914	0.0285	0.0375	0	0.028	0.0415	0	0.046	0	0	0.002	0.0025	0.0675	0.017	0.001	0.0795	0.0275	0.0015	0	0.086	0	0	0	0.03	0	0	0.0365	0	0	0.039	0.0205
Bacteria|Firmicutes|Clostridia|Clostridiales|Veillonellaceae|Veillonella|dispar	0.0859	0.416844	0	0	0.003	0.0005	0.0005	0	0	0	0	0	0	0	0	0	0	0.0015	0	0.0005	0	0	0.001	0.004	0	0.0075	0	0	0.0005	0	0.0305	0
Bacteria|Firmicutes|Erysipelotrichi|Erysipelotrichales|Erysipelotrichaceae|	0.2523	0.623711	0.0005	0.001	0.001	0.008	0.0135	0.038	0.0155	0.0005	0.0205	0	0.0005	0.0005	0.002	0.0105	0	0.0125	0.0075	0.0425	0.036	0.002	0.004	0.0145	0.0145	0	0.004	0.0005	0.0045	0.0075	0.0025	0.005
Bacteria|Firmicutes|Erysipelotrichi|Erysipelotrichales|Erysipelotrichaceae|[Eubacterium]|biforme	0.0169	0.19323	0.0185	0.0285	0	0	0	0	0	0.001	0	0.023	0.008	0	0	0	0.015	0	0	0	0	0	0	0	0	0	0	0	0	0	0	0
Bacteria|Firmicutes|Erysipelotrichi|Erysipelotrichales|Erysipelotrichaceae|[Eubacterium]|dolichum	0.0002	0.0226	0	0	0	0	0	0	0	0	0	0	0	0	0	0	0	0	0	0.0005	0	0.002	0.001	0.0055	0.0035	0.0015	0	0	0.0135	0.0055	0.0155	0.015
Bacteria|Firmicutes|Erysipelotrichi|Erysipelotrichales|Erysipelotrichaceae|Catenibacterium|	0.2241	0.588914	0.0285	0	0	0	0	0	0	0	0	0.1205	0	0	0	0	0.021	0	0	0	0	0	0	0	0	0	0	0	0	0	0	0
Bacteria|Firmicutes|Erysipelotrichi|Erysipelotrichales|Erysipelotrichaceae|Coprobacillus|	0.3161	0.700378	0	0.0005	0	0.001	0	0	0	0	0	0	0	0.0005	0	0.0015	0.001	0	0	0.006	0	0	0.0025	0.001	0.0055	0	0	0	0.034	0	0.003	0.003
Bacteria|Firmicutes|Erysipelotrichi|Erysipelotrichales|Erysipelotrichaceae|Holdemania|	0.1465	0.490553	0	0	0.0005	0	0	0.0005	0	0	0	0	0	0	0	0	0.0005	0	0	0.0005	0	0.0005	0.002	0.001	0.0015	0	0	0	0	0	0.0015	0
Bacteria|Fusobacteria|Fusobacteriia|Fusobacteriales|Fusobacteriaceae|Fusobacterium|	1	1	0	0	0	0	0.0005	0	0	0	0	0	0	0	0	0	0	0	0	0	0	0	0	0	0	0	0	0	0	0	0.005	0
Bacteria|Lentisphaerae|[Lentisphaeria]|Victivallales|Victivallaceae|	1	1	0	0	0	0	0.0045	0	0	0	0	0	0	0	0	0	0	0	0	0	0	0	0	0	0	0	0.003	0	0	0	0	0
Bacteria|Proteobacteria|Betaproteobacteria|Burkholderiales|Alcaligenaceae|Sutterella|	0.3273	0.711248	0.023	0.0275	0.0015	0.002	0.032	0	0.0255	0.0145	0.0045	0.0045	0.0035	0.026	0.001	0.0005	0.004	0.017	0.0005	0.0435	0.0065	0	0.0115	0	0	0	0.0015	0.0065	0.0225	0.016	0.0115	0
Bacteria|Proteobacteria|Betaproteobacteria|Burkholderiales|Comamonadaceae|	1	1	0	0	0	0	0	0	0	0	0	0	0.006	0	0	0	0	0	0	0	0	0	0	0	0	0	0	0	0	0	0	0
Bacteria|Proteobacteria|Betaproteobacteria|Burkholderiales|Oxalobacteraceae|Oxalobacter|formigenes	0.0421	0.317153	0.0015	0	0	0	0.0015	0	0.0005	0.003	0	0	0	0.0005	0	0	0	0	0	0	0	0	0	0	0	0	0	0	0	0	0	0
Bacteria|Proteobacteria|Deltaproteobacteria|Desulfovibrionales|Desulfovibrionaceae|	1	1	0	0	0	0	0.0045	0	0	0	0	0	0	0	0	0	0	0	0	0	0	0	0	0	0	0	0	0	0	0	0	0
Bacteria|Proteobacteria|Deltaproteobacteria|Desulfovibrionales|Desulfovibrionaceae|Bilophila|	0.0913	0.416844	0.001	0	0	0	0.003	0.0325	0.0045	0.003	0.001	0	0.0055	0.0055	0.0015	0.003	0	0.0045	0	0	0	0.004	0.0105	0	0	0	0.004	0	0	0	0	0
Bacteria|Proteobacteria|Deltaproteobacteria|Desulfovibrionales|Desulfovibrionaceae|Desulfovibrio|	1	1	0.02	0	0	0	0.0125	0	0	0.0005	0	0	0	0.002	0	0	0	0.0045	0	0	0	0.003	0	0	0	0	0.0095	0.004	0	0	0	0
Bacteria|Proteobacteria|Gammaproteobacteria|Aeromonadales|Succinivibrionaceae|Succinivibrio|	1	1	0.017	0	0	0	0	0	0	0	0	0	0	0	0	0	0	0	0	0	0	0	0	0	0	0	0	0	0	0	0	0
Bacteria|Proteobacteria|Gammaproteobacteria|Enterobacteriales|Enterobacteriaceae|	0.0169	0.19323	0	0.0005	0	0.0005	0	0.0125	0	0.0035	0	0.0015	0	0	0	0	0	0	0	0.0025	0.0105	0	0.006	0.023	0.0625	0	0.0005	0.0315	0.023	0.052	0.0065	0
Bacteria|Proteobacteria|Gammaproteobacteria|Enterobacteriales|Enterobacteriaceae|Citrobacter|	1	1	0	0	0	0	0	0.0005	0	0	0	0	0	0	0	0	0	0	0	0	0	0	0	0	0	0	0	0	0	0.0175	0	0
Bacteria|Proteobacteria|Gammaproteobacteria|Enterobacteriales|Enterobacteriaceae|Other|Other	0.2241	0.588914	0	0	0	0	0	0	0	0	0	0	0	0	0	0	0	0	0.004	0	0	0	0	0	0	0	0	0	0	0.0005	0	0.0005
Bacteria|Proteobacteria|Gammaproteobacteria|Pasteurellales|Pasteurellaceae|Haemophilus|Other	0.777	1	0	0	0.012	0	0.0005	0	0.001	0.0025	0.001	0.026	0	0	0.001	0	0	0.0025	0.0025	0	0	0	0.0005	0.001	0	0	0	0.0015	0	0	0.0135	0
Bacteria|Proteobacteria|Gammaproteobacteria|Pseudomonadales|Pseudomonadaceae|Pseudomonas|	0.4828	0.814275	0	0	0	0	0	0	0	0	0	0	0	0	0	0	0	0	0	0	0	0	0	0	0	0	0	0.0015	0	0.0005	0	0
Bacteria|Proteobacteria|Gammaproteobacteria|Pseudomonadales|Pseudomonadaceae|Pseudomonas|Other	1	1	0	0	0	0	0.0005	0	0	0	0	0	0	0	0	0	0	0	0	0	0	0	0	0	0	0	0	0	0	0	0	0
Bacteria|Synergistetes|Synergistia|Synergistales|Synergistaceae|Other|Other	1	1	0	0	0	0	0	0	0	0	0	0	0	0.002	0	0	0.002	0	0	0	0	0	0	0	0	0	0.001	0.0135	0	0	0	0
Bacteria|Tenericutes|Mollicutes|RF39|	0.4828	0.814275	0	0	0	0	0	0	0	0.0675	0	0	0	0	0.015	0	0	0	0	0	0	0	0	0	0	0	0	0	0	0	0	0
Bacteria|Tenericutes|RF3|ML615J-28|	0.4828	0.814275	0	0	0.0005	0	0	0	0	0	0	0	0	0	0	0	0	0	0	0	0	0	0	0	0	0	0.025	0.014	0	0	0	0
Bacteria|Verrucomicrobia|Verrucomicrobiae|Verrucomicrobiales|Verrucomicrobiaceae|Akkermansia|muciniphila	0.7004	0.995106	0	0.0915	0.0755	0	0.1785	0	0.0405	0.073	0	0	0	0.0805	0.002	0	0.002	0.0455	0.21	0	0	0.0435	0.085	0.0495	0.0005	0	0.099	0.149	0	0.002	0	0
