# Supplementary material for: IgA-deficient humans exhibit gut microbiota dysbiosis despite secretion of compensatory IgM
Source: Sci Rep. 2019 Sep 19;9:13574. doi: 10.1038/s41598-019-49923-2 (PMC6753154; doi:10.1038/s41598-019-49923-2)
Supplement: Supplementary file 3 — Supplementary Table 2 [file 41598_2019_49923_MOESM3_ESM.xlsx]

## Sheet: SuppTable2
taxa	p value	q value	HCNEG	HCNEG	HCNEG	HCNEG	HCNEG	HCNEG	HCNEG	HCNEG	HCNEG	HCNEG	HCNEG	HCNEG	HCNEG	HCPOS	HCPOS	HCPOS	HCPOS	HCPOS	HCPOS	HCPOS	HCPOS	HCPOS	HCPOS	HCPOS	HCPOS	HCPOS
Archaea|Euryarchaeota|Methanobacteria|Methanobacteriales|Methanobacteriaceae|Methanobrevibacter|	0.9289	1	0	0	0	0	0	0	0.0005	0	0	0.00016667	0	0	0.00033333	0.00033333	0.00016667	0	0.00033333	0.00016667	0	0	0	0	0	0	0	0
Archaea|Euryarchaeota|Methanobacteria|Methanobacteriales|Methanobacteriaceae|Methanosphaera|	1	1	0	0	0	0	0	0	0	0	0	0	0	0	0	0	0	0	0	0	0	0	0	0	0	0	0	0
Bacteria|Actinobacteria|Actinobacteria|Actinomycetales|Actinomycetaceae|Actinomyces|	0.9677	1	0.001	0	0.00016667	0.00016667	0	0.00016667	0.00333333	0.00083333	0	0.00016667	0.00016667	0	0.00033333	0.006	0	0.00066667	0.00483333	0.002	0	0	0.00033333	0	0	0	0	0.00183333
Bacteria|Actinobacteria|Actinobacteria|Actinomycetales|Corynebacteriaceae|Corynebacterium|	0.0391	0.271256	0	0	0	0	0	0	0	0	0	0	0	0	0	0.00033333	0	0	0.00016667	0.00033333	0	0	0	0	0	0	0.00016667	0.00016667
Bacteria|Actinobacteria|Actinobacteria|Actinomycetales|Micrococcaceae|Kocuria|rhizophila	1	1	0	0	0	0	0	0	0	0	0	0	0	0	0	0	0	0	0	0	0.00016667	0	0.00016667	0.00033333	0	0	0.00033333	0.00016667
Bacteria|Actinobacteria|Actinobacteria|Actinomycetales|Micrococcaceae|Micrococcus	1	1	0	0	0	0	0	0	0	0	0	0	0	0	0	0	0	0	0	0	0	0	0	0	0	0	0.00016667	0
Bacteria|Actinobacteria|Actinobacteria|Bifidobacteriales|Bifidobacteriaceae|Bifidobacterium|	0.7241	1	0.0325	0.0601667	0	0.174167	0.02	0.00133333	0.0343333	0.0743333	0.0126667	0.002	0.00083333	0.00166667	0.00833333	0.077	0.007	0.0243333	0.0521667	0.049	0.0113333	0.0045	0.0221667	0.0205	0.0075	0.00775	0.00516667	0.0025
Bacteria|Actinobacteria|Actinobacteria|Bifidobacteriales|Bifidobacteriaceae|Bifidobacterium|adolescentis	0.5693	1	0.333833	0.0295	0.00183333	0.0135	0.182667	0.0025	0.0145	0.0025	0.0206667	0.0313333	0.00316667	0.001	0.0273333	0.0321667	0.005	0.007	0.0308333	0.0208333	0.006	0.0123333	0.0232778	0.0218333	0.03075	0.012	0.0508333	0.0035
Bacteria|Actinobacteria|Coriobacteriia|Coriobacteriales|Coriobacteriaceae|	0.246	0.718579	0	0.00133333	0.00283333	0.00816667	0.00033333	0.0015	0.006	0.00416667	0	0	0.00216667	0.00266667	0.00083333	0.0005	0.00016667	0.00116667	0.00016667	0.00233333	0.004	0.00183333	0.00211111	0.00016667	0	0.00025	0.00133333	0
Bacteria|Actinobacteria|Coriobacteriia|Coriobacteriales|Coriobacteriaceae|Adlercreutzia|	0.7311	1	0.001	0	0	0	0.00066667	0	0.00016667	0	0	0	0.0005	0	0.00116667	0.0005	0.00016667	0.00016667	0.00033333	0.00033333	0	0	0.00016667	0.00016667	0.0005	0	0	0
Bacteria|Actinobacteria|Coriobacteriia|Coriobacteriales|Coriobacteriaceae|Collinsella|	0.4819	1	0	0.00033333	0.0005	0.00083333	0.00033333	0	0.00016667	0	0	0.00033333	0	0.00016667	0.00066667	0.00033333	0	0.00033333	0.00033333	0.00033333	0	0.00083333	0.00027778	0	0	0	0	0
Bacteria|Actinobacteria|Coriobacteriia|Coriobacteriales|Coriobacteriaceae|Collinsella|aerofaciens	0.0568	0.32301	0.0191667	0.0188333	0.0453333	0.0308333	0.0428333	0.00416667	0.042	0.0111667	0.00016667	0.015	0.0005	0.004	0.0281667	0.0121667	0.00333333	0.00933333	0.0123333	0.00866667	0.00466667	0.0161667	0.0112222	0.00183333	0.00225	0.008	0.00216667	0.00366667
Bacteria|Actinobacteria|Coriobacteriia|Coriobacteriales|Coriobacteriaceae|Collinsella|stercoris	0.4833	1	0	0	0.00016667	0.00016667	0.00033333	0	0.00016667	0	0	0	0	0	0.001	0.00016667	0	0	0.00033333	0.00066667	0.00016667	0.00033333	0.00011111	0	0	0	0	0.0005
Bacteria|Actinobacteria|Coriobacteriia|Coriobacteriales|Coriobacteriaceae|Eggerthella|lenta	0.2668	0.74037	0	0	0	0.00083333	0	0.00033333	0.00016667	0.00016667	0	0.00316667	0.00016667	0	0.00066667	0.001	0.00033333	0	0.00066667	0.00033333	0.00033333	0	0.00033333	0.00016667	0.0005	0	0.00033333	0.00033333
Bacteria|Actinobacteria|Coriobacteriia|Coriobacteriales|Coriobacteriaceae|Slackia|	0.0091	0.1813	0	0	0.0005	0	0	0.00016667	0	0	0.0005	0	0	0	0	0.00083333	0	0.001	0.00066667	0.00083333	0.00066667	0.00016667	5.5556e-05	0.00083333	0.0005	0	0	0
Bacteria|Bacteroidetes|Bacteroidia|Bacteroidales|	1	1	0	0	0.0095	0	0	0	0	0	0	0	0	0	0	0.00016667	0	0.00016667	0	0	0	0	0	0	0	0	0	0
Bacteria|Bacteroidetes|Bacteroidia|Bacteroidales|[Barnesiellaceae]|	0.5673	1	0.0025	0.00016667	0	0	0	0.0465	0	0.025	0	0.00016667	0	0	0.00033333	0.00083333	0.00016667	0	0.0005	0	0.0651667	0	0.00716667	0.00016667	0	0	0.0015	0.00016667
Bacteria|Bacteroidetes|Bacteroidia|Bacteroidales|[Odoribacteraceae]|Butyricimonas|	0.0391	0.271256	0.00016667	0	0.00316667	0	0.00133333	0	0	0.00216667	0	0	0.00033333	0	0	0	0	0	0	0	0	0	0	0	0	0	0	0
Bacteria|Bacteroidetes|Bacteroidia|Bacteroidales|[Odoribacteraceae]|Odoribacter|	0.0431	0.278117	0	0.0015	0.0005	0	0	0.021	0	0.00166667	0	0.00283333	0.00083333	0.00283333	0.00133333	0	0	0	0	0	0.00016667	0	0.00083333	0.0005	0	0.0005	0.00033333	0
Bacteria|Bacteroidetes|Bacteroidia|Bacteroidales|[Paraprevotellaceae]|[Prevotella]|	0.6084	1	0.00016667	0.0126667	0.00266667	0	0.00016667	0	0.00483333	0	0	0	0	0	0	0.00016667	0.0015	0.00966667	0	0	0.00083333	0.035	0.0116667	0	0	0	0	0
Bacteria|Bacteroidetes|Bacteroidia|Bacteroidales|[Paraprevotellaceae]|Paraprevotella|	0.5711	1	0.00033333	0	0.00033333	0	0.00333333	0	0.00033333	0.0263333	0	0.0168333	0.00066667	0.0203333	0.00033333	0.00033333	0	0.00016667	0.00016667	0.00033333	0.00033333	0	0.0055	0.00133333	0.00075	0	0.00183333	0.00016667
Bacteria|Bacteroidetes|Bacteroidia|Bacteroidales|Bacteroidaceae|Bacteroides|	0.0125	0.1813	0.0275	0.001	0.041	0.133667	0.0843333	0.183667	0.0155	0.0371667	0.2	0.220167	0.0938333	0.255833	0.143167	0.0218333	0.0055	0.058	0.0171667	0.0148333	0.015	0.00233333	0.0757778	0.0645	0.05775	0.0275	0.0738333	0.01
Bacteria|Bacteroidetes|Bacteroidia|Bacteroidales|Bacteroidaceae|Bacteroides|eggerthii	0.4824	1	0	0	0	0.005	0	0	0.00016667	0.00016667	0	0.00016667	0.0015	0.029	0.00166667	0	0	0	0.00033333	0	0	0	0.00016667	0	0.00075	0.00325	0.00183333	0
Bacteria|Bacteroidetes|Bacteroidia|Bacteroidales|Bacteroidaceae|Bacteroides|fragilis	0.4108	0.970187	0.00583333	0.00033333	0.00283333	0	0.002	0.0121667	0.00183333	0.00183333	0.00633333	0.00533333	0.00416667	0.00583333	0.00383333	0.00216667	0.00016667	0.00033333	0.001	0.1295	0.0005	0	0.00166667	0.0111667	0.00375	0.00725	0.00216667	0.00333333
Bacteria|Bacteroidetes|Bacteroidia|Bacteroidales|Bacteroidaceae|Bacteroides|Other	1	1	0.00016667	0	0	0	0.00033333	0.0005	0	0	0	0	0	0	0	0	0	0	0	0	0	0	0	0	0	0	0	0
Bacteria|Bacteroidetes|Bacteroidia|Bacteroidales|Bacteroidaceae|Bacteroides|ovatus	0.0451	0.278117	0.001	0.00033333	0.0025	0.0551667	0.0095	0.00733333	0.00083333	0.00183333	0.0105	0.00383333	0.00933333	0.00233333	0.00116667	0.00083333	0	0.00116667	0.00366667	0.00033333	0.00083333	0	0.0035	0.003	0.00475	0.003	0.00066667	0.00083333
Bacteria|Bacteroidetes|Bacteroidia|Bacteroidales|Bacteroidaceae|Bacteroides|uniformis	0.0582	0.32301	0.007	0.0005	0.00666667	0.0165	0.0293333	0.0541667	0.00216667	0.119667	0.0871667	0.0481667	0.0376667	0.0095	0.0156667	0.00266667	0.00033333	0.0025	0.0166667	0.00116667	0.00233333	0.0005	0.0313333	0.0235	0.02425	0.01175	0.0106667	0.00083333
Bacteria|Bacteroidetes|Bacteroidia|Bacteroidales|Porphyromonadaceae|Parabacteroides|	0.0244	0.246218	0.00316667	0.00016667	0.0035	0.019	0.0321667	0	0.00166667	0.002	0.0035	0.011	0.00416667	0.00033333	0.00666667	0.0015	0.00016667	0.00133333	0.00216667	0.00083333	0.00016667	0	0.002	0.00316667	0.002	0.0005	0.00083333	0.001
Bacteria|Bacteroidetes|Bacteroidia|Bacteroidales|Porphyromonadaceae|Parabacteroides|distasonis	0.0877	0.405612	0.00266667	0	0.00266667	0	0.00933333	0.0223333	0.00116667	0	0	0.00216667	0.0005	0.0005	0.00033333	0.00016667	0	0.00033333	0.00016667	0.001	0.00083333	0.00016667	0.00038889	0.00016667	0	0.00025	0	0
Bacteria|Bacteroidetes|Bacteroidia|Bacteroidales|Porphyromonadaceae|Porphyromonas|	1	1	0.00033333	0	0	0	0	0	0	0	0.00016667	0	0	0	0	0	0	0	0	0	0	0	0	0	0	0	0	0
Bacteria|Bacteroidetes|Bacteroidia|Bacteroidales|Prevotellaceae|Prevotella|	0.9578	1	0.00016667	0.00233333	0.019	0	0.00116667	0	0.0143333	0	0	0	0	0.00016667	0.00016667	0.00316667	0	0.0005	0.00216667	0.0085	0.00016667	0.00033333	0.00011111	0	0	0	0	0.00016667
Bacteria|Bacteroidetes|Bacteroidia|Bacteroidales|Prevotellaceae|Prevotella|copri	0.7229	1	0.00516667	0.2435	0.359167	0.00116667	0.006	0	0.0611667	0.0286667	0	0.00033333	0	0.00033333	0.00216667	0.0186667	0.445833	0.0221667	0.0085	0.00766667	0.00983333	0.009	0.00416667	0.00033333	0	0	0.001	0.0015
Bacteria|Bacteroidetes|Bacteroidia|Bacteroidales|Prevotellaceae|Prevotella|stercorea	0.109	0.448111	0	0.00633333	0	0	0.00016667	0	0.00233333	0	0	0	0	0	0	0.00066667	0.00333333	0.00016667	0.00183333	0.00016667	0.001	0.00066667	0.00022222	0	0	0	0	0
Bacteria|Bacteroidetes|Bacteroidia|Bacteroidales|Rikenellaceae|	0.0146	0.1813	0.0045	0.00366667	0.00383333	0.00516667	0	0.0176667	0.00083333	0.093	0.011	0.0158333	0.008	0.0108333	0.002	0.0005	0.00016667	0.00116667	0.00466667	0.0005	0.00133333	0.00016667	0.00922222	0.003	0.005	0.002	0.00216667	0.00066667
Bacteria|Bacteroidetes|Bacteroidia|Bacteroidales|S24-7|	0.6485	1	0	0.0055	0.0388333	0	0	0	0.00016667	0	0.0226667	0.00066667	0.00016667	0	0.0166667	0.00016667	0.00233333	0.00233333	0	0.00016667	0	0	0.003	0.0786667	0.0055	0.0015	0.001	0
Bacteria|Cyanobacteria|4C0d-2|YS2|	0.7965	1	0	0.0505	0	0	0.00016667	0	0	0	0	0	0	0	0	0	0.00233333	0	0.00016667	0	0.00066667	0	0	0	0	0	0	0
Bacteria|Firmicutes|Bacilli|Bacillales|Staphylococcaceae|Staphylococcus|	1	1	0	0	0	0	0	0	0.00016667	0	0	0	0	0	0.00016667	0	0	0.00016667	0.00016667	0	0.00033333	0	0	0	0	0	0	0.00016667
Bacteria|Firmicutes|Bacilli|Lactobacillales|Enterococcaceae|Enterococcus|	1	1	0.00083333	0	0	0.00016667	0	0.00016667	0.00016667	0	0	0	0	0	0	0.00016667	0	0.00016667	0	0.00016667	0	0	0	0	0	0	0	0.00016667
Bacteria|Firmicutes|Bacilli|Lactobacillales|Lactobacillaceae|Lactobacillus|	0.171	0.593156	0	0	0	0	0.007	0	0	0	0	0	0	0.00016667	0	0.00016667	0.00033333	0	0.0005	0.00083333	0	0.00016667	5.5556e-05	0	0	0	0	0
Bacteria|Firmicutes|Bacilli|Lactobacillales|Lactobacillaceae|Lactobacillus|reuteri	1	1	0.00016667	0	0	0	0.00033333	0	0	0	0	0	0	0	0	0	0	0	0	0	0	0.00033333	0.00011111	0	0	0.003	0	0
Bacteria|Firmicutes|Bacilli|Lactobacillales|Lactobacillaceae|Lactobacillus|zeae	0.0364	0.271256	0	0	0	0	0	0	0.00016667	0	0.00116667	0	0	0	0	0.00016667	0.00016667	0	0.00016667	0	0.00016667	0	0	0.00033333	0.0005	0.00025	0	0.00016667
Bacteria|Firmicutes|Bacilli|Lactobacillales|Lactobacillaceae|Pediococcus|	1	1	0	0	0	0	0	0	0	0	0	0	0	0	0	0	0	0	0	0	0	0	0	0	0	0	0	0
Bacteria|Firmicutes|Bacilli|Lactobacillales|Leuconostocaceae|Leuconostoc|	1	1	0	0	0	0	0	0	0	0	0	0	0	0	0	0	0	0	0	0	0	0	0	0	0	0	0	0
Bacteria|Firmicutes|Bacilli|Lactobacillales|Streptococcaceae|Lactococcus|	0.7803	1	0.00133333	0	0	0	0	0	0.00083333	0	0	0.00016667	0	0	0.00016667	0	0	0.00016667	0	0	0.00016667	0.00116667	0.00072222	0	0.00025	0	0	0
Bacteria|Firmicutes|Bacilli|Lactobacillales|Streptococcaceae|Streptococcus|	0.5701	1	0.143667	0.0015	0.00566667	0.00116667	0.0273333	0.00433333	0.029	0.00266667	0.0055	0.00133333	0.00366667	0.00816667	0.0301667	0.0215	0.00716667	0.00466667	0.0151667	0.00366667	0.00583333	0.0125	0.00833333	0.00816667	0.00725	0.006	0.00383333	0.00316667
Bacteria|Firmicutes|Bacilli|Lactobacillales|Streptococcaceae|Streptococcus|anginosus	1	1	0.00016667	0	0	0	0	0	0.0005	0	0	0	0	0	0	0.0005	0	0.00033333	0.00016667	0.00033333	0.00016667	0.00016667	5.5556e-05	0	0	0	0	0
Bacteria|Firmicutes|Bacilli|Turicibacterales|Turicibacteraceae|Turicibacter|	0.6579	1	0.00283333	0	0.00016667	0	0	0	0.00033333	0	0	0	0	0	0.0015	0.00033333	0.00016667	0	0	0	0	0.00033333	0.00011111	0.00033333	0	0	0	0.00066667
Bacteria|Firmicutes|Clostridia|Clostridiales|	0.2428	0.718579	0.0251667	0.103833	0.0228333	0.0488333	0.0055	0.0865	0.100167	0.0555	0.0768333	0.0276667	0.043	0.0561667	0.0166667	0.00866667	0.0233333	0.00683333	0.0131667	0.004	0.011	0.0265	0.0733333	0.045	0.0755	0.105	0.371333	0.005
Bacteria|Firmicutes|Clostridia|Clostridiales|[Mogibacteriaceae]|	0.0204	0.22644	0.00433333	0.00016667	0.001	0	0.00066667	0.00033333	0.00016667	0.0005	0	0	0.00216667	0.0005	0	0	0	0	0	0.0005	0	0	0.00016667	0	0.00075	0	0	0
Bacteria|Firmicutes|Clostridia|Clostridiales|[Tissierellaceae]|Finegoldia|	1	1	0	0	0	0	0	0	0.00033333	0	0	0	0	0	0.00116667	0.00033333	0.00016667	0	0.00016667	0.001	0.00016667	0.00016667	5.5556e-05	0	0	0	0.00016667	0
Bacteria|Firmicutes|Clostridia|Clostridiales|[Tissierellaceae]|Parvimonas|	1	1	0	0	0	0	0	0	0.0005	0	0	0	0	0	0	0	0	0	0.00033333	0	0	0	0	0.00066667	0.00025	0	0	0
Bacteria|Firmicutes|Clostridia|Clostridiales|Christensenellaceae|	0.2652	0.74037	0	0	0.0005	0	0	0	0.00016667	0	0	0	0	0.00016667	0.00016667	0	0	0	0	0	0	0	0.00016667	0	0	0	0	0
Bacteria|Firmicutes|Clostridia|Clostridiales|Clostridiaceae	0.3751	0.932159	0.00016667	0.0165	0.004	0	0.00083333	0.00033333	0.00116667	0	0	0.00083333	0	0	0.00016667	0.0005	0.0005	0.00083333	0.002	0.0005	0.00066667	0.00566667	0	0.00016667	0	0.00016667	0.00766667	0.00083333
Bacteria|Firmicutes|Clostridia|Clostridiales|Clostridiaceae|	0.0705	0.372643	0.00016667	0.00116667	0.00316667	0	0	0.00033333	0.00083333	0	0	0	0	0	0.00016667	0.0005	0.00016667	0.00066667	0.002	0.0005	0.00016667	0.00566667	0.00188889	0.00016667	0	0	0.00016667	0.00766667
Bacteria|Firmicutes|Clostridia|Clostridiales|Clostridiaceae|Clostridium|	0.1021	0.448111	0	0.0005	0.00083333	0	0.00066667	0	0.00033333	0	0	0.00083333	0	0	0	0	0.00033333	0.00016667	0	0	0	0	0	0	0	0	0	0
Bacteria|Firmicutes|Clostridia|Clostridiales|Clostridiaceae|Other|Other	0.74	1	0	0.0148333	0	0	0.00016667	0	0	0	0	0	0	0	0	0	0	0	0	0	0.0005	0	0	0	0	0	0	0
Bacteria|Firmicutes|Clostridia|Clostridiales|Lachnospiraceae|	0.2035	0.645386	0.0566667	0.0715	0.0251667	0.042	0.03	0.0598333	0.0431667	0.111167	0.0988333	0.0858333	0.118667	0.0828333	0.145333	0.0225	0.033	0.0126667	0.0245	0.013	0.0405	0.0125	0.0716667	0.0775	0.12	0.13475	0.107333	0.0808333
Bacteria|Firmicutes|Clostridia|Clostridiales|Lachnospiraceae|[Ruminococcus]|	0.6763	1	0.0551667	0.00666667	0.0138333	0.00916667	0.0235	0.003	0.0148333	0.00083333	0.0035	0.0943333	0.00483333	0	0.0163333	0.0126667	0.00116667	0.00116667	0.0275	0.025	0.0025	0.00566667	0.0210556	0.0106667	0.04925	0.01775	0.00233333	0.107833
Bacteria|Firmicutes|Clostridia|Clostridiales|Lachnospiraceae|[Ruminococcus]|gnavus	0.6585	1	0.002	0.004	0.00816667	0.00233333	0.003	0.005	0.00533333	0.00633333	0.00566667	0.0183333	0.0106667	0.00383333	0.0148333	0.00233333	0.00133333	0.004	0.0295	0.00233333	0.00133333	0.0145	0.012	0.00483333	0.0365	0.024	0.00283333	0.00166667
Bacteria|Firmicutes|Clostridia|Clostridiales|Lachnospiraceae|[Ruminococcus]|Other	1	1	0	0	0	0	0	0	0.0005	0	0	0.00016667	0	0	0.00016667	0.00083333	0	0.00033333	0.00066667	0.00083333	0	0	0.00033333	0	0.00125	0.001	0	0.00583333
Bacteria|Firmicutes|Clostridia|Clostridiales|Lachnospiraceae|Anaerostipes|	0.7966	1	0	0	0.002	0	0	0.0005	0.00033333	0	0	0	0.00433333	0.00033333	0.00333333	0	0.00016667	0	0	0.00033333	0.00016667	0	0	0	0.002	0.00225	0.00033333	0.00016667
Bacteria|Firmicutes|Clostridia|Clostridiales|Lachnospiraceae|Blautia|	0.3107	0.821136	0.0593333	0.0735	0.0358333	0.137333	0.0466667	0.0576667	0.0471667	0.0363333	0.087	0.106	0.157833	0.0386667	0.0771667	0.0133333	0.0203333	0.0811667	0.0191667	0.183333	0.0175	0.0261667	0.0627222	0.0538333	0.13775	0.09475	0.0768333	0.0353333
Bacteria|Firmicutes|Clostridia|Clostridiales|Lachnospiraceae|Blautia|Other	0.078	0.376435	0.00133333	0	0.00033333	0	0	0.0015	0.00016667	0.00016667	0.00083333	0.0005	0.00016667	0.003	0.003	0.00033333	0	0	0	0	0.00016667	0	0.00016667	0.00066667	0.00075	0	0	0.00116667
Bacteria|Firmicutes|Clostridia|Clostridiales|Lachnospiraceae|Blautia|producta	0.6916	1	0.00066667	0.00366667	0.00033333	0.00166667	0.00016667	0	0.00033333	0	0	0.00033333	0.0005	0	0.002	0.00016667	0.00083333	0.00016667	0.0005	0.00033333	0.0015	0	0.00033333	0	0.00025	0.0005	0.00033333	0
Bacteria|Firmicutes|Clostridia|Clostridiales|Lachnospiraceae|Coprococcus|	0.0102	0.1813	0.0095	0.0125	0.00883333	0.00733333	0.0408333	0.0268333	0.0055	0.0145	0.0163333	0.029	0.0225	0.0246667	0.0268333	0.00483333	0.00966667	0.00683333	0.00216667	0.00416667	0.005	0.00516667	0.0175556	0.00683333	0.02275	0.0235	0.0156667	0.0025
Bacteria|Firmicutes|Clostridia|Clostridiales|Lachnospiraceae|Coprococcus|eutactus	0.7674	1	0	0.00033333	0	0	0	0	0	0	0.00266667	0.00016667	0.00016667	0.00283333	0	0	0	0	0.00016667	0	0	0	0.0005	0.00083333	0.001	0.001	0.00016667	0
Bacteria|Firmicutes|Clostridia|Clostridiales|Lachnospiraceae|Coprococcus|Other	0.5262	1	0	0.00533333	0	0	0	0	0.00033333	0.00033333	0.0715	0.003	0.0178333	0.0723333	0	0.00183333	0.00033333	0	0.002	0.00016667	0.00033333	0	0.0146667	0.0451667	0.04725	0.0125	0.013	0
Bacteria|Firmicutes|Clostridia|Clostridiales|Lachnospiraceae|Dorea|	0.0146	0.1813	0.00633333	0.0045	0.00166667	0.00166667	0.00066667	0.00383333	0.005	0.0025	0.00016667	0.00333333	0.0123333	0.0015	0.00633333	0.00666667	0.00216667	0.0388333	0.00816667	0.00333333	0.00366667	0.001	0.00616667	0.0135	0.043	0.012	0.0415	0.0615
Bacteria|Firmicutes|Clostridia|Clostridiales|Lachnospiraceae|Dorea|formicigenerans	0.503	1	0.00333333	0.003	0.00516667	0.0065	0.00033333	0.0005	0.0075	0.00666667	0.00033333	0.0108333	0.0045	0.00233333	0.0136667	0.00766667	0.0025	0.00183333	0.0065	0.00333333	0.0216667	0.0025	0.00316667	0.00183333	0.00325	0.002	0.00166667	0.001
Bacteria|Firmicutes|Clostridia|Clostridiales|Lachnospiraceae|Lachnospira|	0.189	0.617029	0.00016667	0.0035	0.00133333	0	0.00016667	0.00916667	0.0136667	0.00283333	0.0121667	0.00083333	0.0045	0.0015	0.00466667	0.00016667	0.0005	0.00033333	0.00016667	0.00033333	0.00033333	0.00066667	0.00205556	0.00666667	0.007	0.0055	0.0005	0
Bacteria|Firmicutes|Clostridia|Clostridiales|Lachnospiraceae|Other|Other	0.3817	0.932159	0.00366667	0.0085	0.00116667	0.004	0.00133333	0.00516667	0.00216667	0.012	0.00416667	0.00383333	0.00966667	0.0118333	0.00466667	0.00216667	0.00233333	0.00233333	0.00133333	0.00266667	0.00133333	0.00133333	0.00361111	0.00433333	0.009	0.00525	0.0138333	0.00566667
Bacteria|Firmicutes|Clostridia|Clostridiales|Lachnospiraceae|Roseburia|	0.7522	1	0	0	0	0.00016667	0	0	0	0	0.002	0.0025	0.00016667	0	0.00016667	0	0	0	0	0	0	0	0.00033333	0.00016667	0.0005	0.00025	0	0
Bacteria|Firmicutes|Clostridia|Clostridiales|Other|Other|Other	0.0283	0.261775	0.00716667	0.00383333	0.00183333	0.0005	0.00166667	0.0025	0.00133333	0.00433333	0.0115	0.002	0.00483333	0.00833333	0.0015	0.00083333	0.00116667	0.00183333	0.001	0.00083333	0.0005	0	0.00266667	0.00466667	0.0015	0.00275	0.0035	0.0005
Bacteria|Firmicutes|Clostridia|Clostridiales|Peptococcaceae|Peptococcus|	0.6124	1	0	0	0.0055	0	0	0	0.00033333	0	0	0	0	0	0	0.00016667	0	0	0.00016667	0	0	0.001	0.00033333	0	0	0	0	0
Bacteria|Firmicutes|Clostridia|Clostridiales|Ruminococcaceae|	0.3107	0.821136	0.0295	0.079	0.0431667	0.071	0.107333	0.0463333	0.0718333	0.0693333	0.0871667	0.0498333	0.083	0.1835	0.1125	0.112833	0.023	0.0271667	0.118167	0.0385	0.0496667	0.0126667	0.0432222	0.0393333	0.0795	0.14175	0.0435	0.108167
Bacteria|Firmicutes|Clostridia|Clostridiales|Ruminococcaceae|Faecalibacterium|prausnitzii	0.4262	0.985587	0.0118333	0.126	0.1245	0.106333	0.00233333	0.111167	0.0606667	0.065	0.11	0.0478333	0.0223333	0.0743333	0.0158333	0.0171667	0.0175	0.0135	0.0206667	0.00816667	0.0903333	0.0158333	0.0771111	0.0793333	0.06425	0.08125	0.09	0.094
Bacteria|Firmicutes|Clostridia|Clostridiales|Ruminococcaceae|Oscillospira|	0.0134	0.1813	0.00733333	0.00183333	0.0106667	0.017	0.0208333	0.003	0.00166667	0.0148333	0.00333333	0.0298333	0.0105	0.005	0.0158333	0.002	0.00066667	0.001	0.002	0.0196667	0.00016667	0.00016667	0.00688889	0.005	0.01	0.006	0.00183333	0.00016667
Bacteria|Firmicutes|Clostridia|Clostridiales|Ruminococcaceae|Other|Other	0.1495	0.55315	0.01	0.00366667	0.00983333	0.00133333	0.00033333	0.00283333	0.00083333	0.00333333	0.00233333	0.00483333	0.00466667	0.00483333	0.0318333	0.00166667	0.00066667	0.001	0.00016667	0.0005	0.00266667	0.00016667	0.00505556	0.0035	0.00725	0.01825	0.0025	0.00183333
Bacteria|Firmicutes|Clostridia|Clostridiales|Ruminococcaceae|Ruminococcus|	0.1389	0.531652	0.0601667	0.009	0.00833333	0.00016667	0.1275	0.0615	0.004	0.0183333	0.0145	0.00466667	0.116167	0.0438333	0.106333	0.00666667	0.003	0.00333333	0.0025	0.00733333	0.0146667	0.00066667	0.00938889	0.0303333	0.0465	0.11175	0.00516667	0.011
Bacteria|Firmicutes|Clostridia|Clostridiales|Ruminococcaceae|Ruminococcus|Other	1	1	0	0	0	0	0	0.00083333	0	0	0	0	0.00083333	0.00066667	0.00066667	0.00016667	0.00016667	0	0	0	0	0	0	0	0.00025	0.00175	0	0.00033333
Bacteria|Firmicutes|Clostridia|Clostridiales|Veillonellaceae|	1	1	0	0	0	0	0	0	0	0	0	0	0	0	0	0	0	0	0	0	0	0	0	0	0	0	0	0
Bacteria|Firmicutes|Clostridia|Clostridiales|Veillonellaceae|Acidaminococcus|	0.7745	1	0.00066667	0	0.00183333	0	0.07	0	0.00033333	0	0	0	0	0	0	0.00016667	0	0	0	0.0015	0	0.00016667	5.5556e-05	0.0005	0	0.0005	0	0
Bacteria|Firmicutes|Clostridia|Clostridiales|Veillonellaceae|Dialister|	0.109	0.448111	0.00016667	0.00233333	0.00466667	0	0.00333333	0	0.0005	0	0.00033333	0	0	0	0.0005	0.0005	0.00016667	0.00916667	0.0005	0.00083333	0	0.0005	0.00066667	0.0188333	0.002	0.00075	0	0.00066667
Bacteria|Firmicutes|Clostridia|Clostridiales|Veillonellaceae|Megasphaera|	0.4632	1	0	0	0.0256667	0.0565	0.0191667	0	0.00216667	0	0	0	0.00016667	0	0	0.00216667	0.00016667	0.007	0.015	0.00433333	0.00016667	0.00033333	0.00011111	0	0	0	0	0.00083333
Bacteria|Firmicutes|Clostridia|Clostridiales|Veillonellaceae|Mitsuokella|	0.3863	0.932159	0	0	0.0015	0	0	0	0.00016667	0	0	0	0	0	0	0.001	0	0.0285	0	0.00033333	0	0	0	0	0	0	0	0.00016667
Bacteria|Firmicutes|Clostridia|Clostridiales|Veillonellaceae|Mitsuokella|multacida	1	1	0	0	0.00116667	0	0	0	0	0	0	0	0	0	0	0	0	0.0075	0	0	0	0	0	0	0	0	0	0
Bacteria|Firmicutes|Clostridia|Clostridiales|Veillonellaceae|Phascolarctobacterium|	0.5788	1	0.00166667	0.002	0.0015	0.0065	0.00066667	0.0445	0.0111667	0.105167	0.00033333	0.032	0.05	0.0055	0.0125	0.0103333	0.104667	0.0608333	0.0173333	0.0205	0.00183333	0.00083333	0.0159444	0.00433333	0.018	0.01325	0.00766667	0.00116667
Bacteria|Firmicutes|Clostridia|Clostridiales|Veillonellaceae|Veillonella|dispar	0.8796	1	0.00016667	0.00016667	0	0	0	0.00016667	0.00016667	0	0.00233333	0	0.00016667	0	0.00066667	0	0	0	0.00033333	0.00016667	0.00016667	0	0.00016667	0.00166667	0.001	0	0	0
Bacteria|Firmicutes|Erysipelotrichi|Erysipelotrichales|Erysipelotrichaceae|	0.8303	1	0.00866667	0.012	0.0005	0.01	0.00016667	0.0108333	0.003	0.00033333	0.00133333	0.00033333	0.0326667	0.0111667	0.0103333	0.00516667	0.00166667	0.002	0.00566667	0.00533333	0.0103333	0.0005	0.00183333	0.00283333	0.006	0.028	0.00533333	0.00483333
Bacteria|Firmicutes|Erysipelotrichi|Erysipelotrichales|Erysipelotrichaceae|[Eubacterium]|biforme	0.7137	1	0.00033333	0	0.0256667	0	0.008	0.0133333	0.0428333	0.00033333	0.00066667	0.043	0.00083333	0	0.0005	0.00083333	0	0.00566667	0.00066667	0.00033333	0.0125	0.0128333	0.0104444	0.00266667	0.0025	0.00075	0.00216667	0.00066667
Bacteria|Firmicutes|Erysipelotrichi|Erysipelotrichales|Erysipelotrichaceae|[Eubacterium]|dolichum	0.602	1	0.00116667	0	0	0.00033333	0.0005	0.00033333	0.00066667	0	0	0	0.00016667	0	0.00116667	0.00033333	0	0	0.00016667	0.00083333	0.00016667	0	0	0	0	0	0.001	0.00066667
Bacteria|Firmicutes|Erysipelotrichi|Erysipelotrichales|Erysipelotrichaceae|Allobaculum|	1	1	0	0	0	0	0	0	0	0	0	0	0	0	0	0.00016667	0	0	0.00016667	0	0	0	0	0	0	0	0	0
Bacteria|Firmicutes|Erysipelotrichi|Erysipelotrichales|Erysipelotrichaceae|Catenibacterium|	0.0322	0.271256	0.00016667	0	0.0221667	0	0	0	0.110833	0	0.00016667	0.012	0.00033333	0	0	0.00183333	0.00016667	0.0228333	0.0005	0.00183333	0	0.0731667	0.0255556	0.00066667	0.0035	0.00075	0.00016667	0.00133333
Bacteria|Firmicutes|Erysipelotrichi|Erysipelotrichales|Erysipelotrichaceae|cc_115|	0.3217	0.830435	0	0	0	0	0	0	0.00066667	0	0	0	0	0	0	0.00033333	0	0.00016667	0.00016667	0	0.00016667	0	0	0	0	0	0	0
Bacteria|Firmicutes|Erysipelotrichi|Erysipelotrichales|Erysipelotrichaceae|Coprobacillus|	0.6887	1	0.00033333	0	0	0	0	0.00016667	0	0	0	0.00016667	0.00016667	0	0.00083333	0.00133333	0	0.00016667	0.00016667	0.00083333	0	0.00033333	0.00011111	0	0	0	0	0
Bacteria|Firmicutes|Erysipelotrichi|Erysipelotrichales|Erysipelotrichaceae|Holdemania|	0.7691	1	0	0	0	0.0005	0	0	0	0	0.00016667	0	0.00016667	0	0.00033333	0	0	0	0	0	0.0005	0	0	0	0	0	0.00016667	0.00016667
Bacteria|Fusobacteria|Fusobacteriia|Fusobacteriales|Fusobacteriaceae|Fusobacterium|	0.1281	0.507825	0	0	0	0.00016667	0	0	0.00583333	0	0	0	0	0	0	0.00733333	0	0.00133333	0.00016667	0.0375	0	0.00016667	5.5556e-05	0	0	0	0	0
Bacteria|Fusobacteria|Fusobacteriia|Fusobacteriales|Leptotrichiaceae|Sneathia|	1	1	0	0	0	0	0.0005	0	0	0	0	0	0	0	0	0.00016667	0	0	0	0.0101667	0	0	0	0	0	0	0	0
Bacteria|Proteobacteria|Alphaproteobacteria|Rhizobiales|Bartonellaceae|	1	1	0	0	0	0	0	0	0	0	0	0	0	0	0	0	0	0	0	0	0	0	0	0	0	0	0	0
Bacteria|Proteobacteria|Betaproteobacteria|Burkholderiales|Alcaligenaceae|Sutterella|	0.1614	0.577916	0	0.00016667	0.00633333	0	0.00666667	0.0106667	0.00083333	0.0075	0	0.00166667	0.00133333	0.0015	0.00016667	0.00016667	0.00016667	0.00016667	0.00033333	0	0	0.0005	0.001	0.0005	0.00125	0.00075	0.0005	0.00033333
Bacteria|Proteobacteria|Betaproteobacteria|Burkholderiales|Comamonadaceae|	0.1853	0.617029	0	0	0	0	0.00066667	0	0.00083333	0	0	0	0	0	0.00033333	0.00216667	0	0.0005	0.0005	0.00066667	0.00033333	0.00033333	0.00011111	0	0	0	0	0
Bacteria|Proteobacteria|Betaproteobacteria|Burkholderiales|Oxalobacteraceae|Oxalobacter|formigenes	0.8457	1	0	0.00033333	0.00016667	0	0	0	0	0.001	0.00016667	0	0.00016667	0	0	0	0	0	0	0	0	0	0.00016667	0	0.00025	0.0005	0.00033333	0
Bacteria|Proteobacteria|Deltaproteobacteria|Desulfovibrionales|Desulfovibrionaceae|Bilophila|	0.2216	0.683267	0.0005	0.00116667	0.00016667	0	0.0055	0.00716667	0.00016667	0.0045	0	0	0.00116667	0.0015	0.00616667	0	0	0.00016667	0.00066667	0.00116667	0.00016667	0	0.00033333	0.00016667	0.001	0.00125	0.00133333	0.00016667
Bacteria|Proteobacteria|Deltaproteobacteria|Desulfovibrionales|Desulfovibrionaceae|Desulfovibrio|	0.5558	1	0	0	0.0116667	0.00066667	0	0	0.00116667	0.00866667	0	0.00016667	0.00333333	0	0	0.00016667	0	0	0.00016667	0	0	0	0.00066667	0	0.00125	0.0005	0.00016667	0
Bacteria|Proteobacteria|Gammaproteobacteria|Aeromonadales|Succinivibrionaceae|Succinivibrio|	1	1	0	0	0.00666667	0	0	0	0	0	0	0	0	0	0	0	0	0	0	0	0	0	0	0	0	0	0	0
Bacteria|Proteobacteria|Gammaproteobacteria|Enterobacteriales|Enterobacteriaceae|	0.0013	0.1443	0.00883333	0.0005	0.0005	0.001	0.00283333	0.00116667	0.0435	0	0	0.00033333	0.00116667	0.00016667	0.0286667	0.074	0.0513333	0.0696667	0.0701667	0.059	0.0626667	0.0795	0.0268333	0.00033333	0.00375	0.00075	0.00316667	0.0808333
Bacteria|Proteobacteria|Gammaproteobacteria|Enterobacteriales|Enterobacteriaceae|Other|Other	0.0147	0.1813	0.00083333	0	0.00016667	0	0	0	0.00783333	0	0	0	0.00016667	0.00016667	0.00066667	0.0283333	0.00583333	0.024	0.0253333	0.0228333	0.0293333	0.0538333	0.0179444	0	0	0	0	0.0136667
Bacteria|Proteobacteria|Gammaproteobacteria|Pasteurellales|Pasteurellaceae|Haemophilus|Other	0.0043	0.1813	0.00016667	0	0	0	0.0005	0	0.00283333	0	0.00016667	0	0	0	0.001	0.003	0	0.00083333	0.00166667	0.0005	0.001	0.0148333	0.00511111	0.0128333	0.001	0.00025	0	0.0005
Bacteria|Proteobacteria|Gammaproteobacteria|Pseudomonadales|Moraxellaceae|Enhydrobacter|	1	1	0	0	0	0	0	0	0	0	0	0	0	0	0	0	0.00016667	0	0	0	0	0	0.00033333	0	0	0	0	0
Bacteria|Synergistetes|Synergistia|Synergistales|Synergistaceae|Other|Other	0.9467	1	0	0	0	0	0	0	0	0.0025	0.00016667	0.00216667	0	0	0	0	0	0	0	0	0	0	0.00016667	0.00033333	0.0005	0	0.00016667	0
Bacteria|Verrucomicrobia|Verrucomicrobiae|Verrucomicrobiales|Verrucomicrobiaceae|Akkermansia|muciniphila	0.0743	0.374877	0.00666667	0.00033333	0	0.00016667	0	0.0415	0.0085	0.00983333	0.00133333	0.0005	0.0786667	0.001	0.00466667	0.00866667	0.0035	0.00066667	0.00216667	0.004	0.0321667	0.00133333	0.0517778	0.274333	0.0345	0.05175	0.021	0.0035
