# Supplementary material for: IgA-deficient humans exhibit gut microbiota dysbiosis despite secretion of compensatory IgM
Source: Sci Rep. 2019 Sep 19;9:13574. doi: 10.1038/s41598-019-49923-2 (PMC6753154; doi:10.1038/s41598-019-49923-2)
Supplement: Supplementary file 4 — Supplementary Table 3 [file 41598_2019_49923_MOESM4_ESM.xlsx]

## Sheet: SuppTable3
taxa	p value	q value	IGAD_NEG	IGAD_NEG	IGAD_NEG	IGAD_NEG	IGAD_NEG	IGAD_NEG	IGAD_NEG	IGAD_NEG	IGAD_NEG	IGAD_NEG	IGAD_NEG	IGAD_NEG	IGAD_NEG	IGAD_POS	IGAD_POS	IGAD_POS	IGAD_POS	IGAD_POS	IGAD_POS	IGAD_POS	IGAD_POS	IGAD_POS	IGAD_POS	IGAD_POS	IGAD_POS	IGAD_POS
Archaea|Euryarchaeota|Methanobacteria|Methanobacteriales|Methanobacteriaceae|Methanobrevibacter|	0.2546	0.696406	0.00016667	0.00033333	0.00016667	0.00016667	0.0303333	0.00016667	0	0	0.0318333	0.0568333	0	0	0.0343333	0.00183333	0.00016667	0.0101667	0	0.0353333	0	0.00075	0.00325	0.006	0.219	0.00283333	0.001	0.00916667
Bacteria|Actinobacteria|Actinobacteria|Actinomycetales|Actinomycetaceae|Actinomyces|	0.0195	0.151125	0.00133333	0.00066667	0.00166667	0.00033333	0.0005	0.001	0	0.00066667	0.002	0.00016667	0.00033333	0.00133333	0	0.0035	0.0035	0.00166667	0.0025	0.0005	0.00475	0.001	0.002	0.00375	0	0.00066667	0.001	0.00133333
Bacteria|Actinobacteria|Actinobacteria|Bifidobacteriales|Bifidobacteriaceae|Bifidobacterium|	0.5534	0.919232	0.0718333	0.0253333	0.006	0.0255	0.00133333	0.0186667	0.00166667	0.0123333	0.0413333	0.00266667	0.0315	0.0015	0.003	0.0391667	0.0298333	0.0216667	0.024	0.0123333	0.0115	0.0005	0.01	0.05375	0.002	0.0275	0.028	0.00966667
Bacteria|Actinobacteria|Actinobacteria|Bifidobacteriales|Bifidobacteriaceae|Bifidobacterium|adolescentis	0.3107	0.722805	0.00266667	0.00183333	0.0173333	0.0776667	0.0025	0.0218333	0.0215	0.00133333	0.02	0.066	0.0331667	0.00116667	0.134333	0.018	0.00616667	0.06	0.0781667	0.0111667	0.02625	0.01525	0.0125	0.004	0.0296667	0.0801667	0.0676667	0.067
Bacteria|Actinobacteria|Coriobacteriia|Coriobacteriales|Coriobacteriaceae|	0.8888	1	0.00033333	0	0.00366667	0.001	0.00016667	0.00066667	0	0	0	0.0168333	0.00333333	0.0025	0.001	0.0015	0.0005	0.00183333	0.00066667	0.00033333	0.00025	0.00025	0	0	0.0181667	0.00166667	0.00216667	0.00066667
Bacteria|Actinobacteria|Coriobacteriia|Coriobacteriales|Coriobacteriaceae|Adlercreutzia|	0.9688	1	0	0.00066667	0.00533333	0	0.00066667	0.00033333	0	0	0	0	0.0005	0.0173333	0.00066667	0	0.00116667	0.00033333	0.00116667	0.00183333	0	0	0	0	0	0.00066667	0.00133333	0.0005
Bacteria|Actinobacteria|Coriobacteriia|Coriobacteriales|Coriobacteriaceae|Collinsella|	0.9492	1	0	0.00033333	0	0.00016667	0.00016667	0.00016667	0.00016667	0	0	0.001	0	0	0	0	0.00016667	0.00033333	0.00016667	0	0	0	0.00025	0	0	0	0.00016667	0.00016667
Bacteria|Actinobacteria|Coriobacteriia|Coriobacteriales|Coriobacteriaceae|Collinsella|aerofaciens	0.1218	0.4929	0.00333333	0.0211667	0.00066667	0.0216667	0.00833333	0.00116667	0.00033333	0.00016667	0.00016667	0.0493333	0.00383333	0.00016667	0.0163333	0.00966667	0.0146667	0.0183333	0.0286667	0.0055	0.0045	0.0005	0.00625	0.0005	0.0226667	0.0146667	0.0231667	0.0208333
Bacteria|Actinobacteria|Coriobacteriia|Coriobacteriales|Coriobacteriaceae|Collinsella|stercoris	0.4687	0.84165	0	0	0	0	0	0.00216667	0	0	0	0	0	0	0	0	0	0	0	0.0005	0.009	0	0	0	0	0.00083333	0	0
Bacteria|Actinobacteria|Coriobacteriia|Coriobacteriales|Coriobacteriaceae|Eggerthella|lenta	0.6023	0.93744	0.0065	0.00116667	0.0201667	0.00016667	0	0.00533333	0.002	0.0143333	0.00433333	0	0.00016667	0.00416667	0	0.00216667	0.006	0.0133333	0.0015	0.0005	0.002	0	0.00575	0.00075	0.00016667	0	0.00066667	0
Bacteria|Actinobacteria|Coriobacteriia|Coriobacteriales|Coriobacteriaceae|Slackia|	0.8224	1	0	0.00016667	0	0.00083333	0	0	0	0	0	0	0	0	0.001	0	0	0	0.00266667	0	0	0	0	0	0	0.00016667	0	0.00233333
Bacteria|Bacteroidetes|Bacteroidia|Bacteroidales|	1	1	0	0	0	0	0	0	0	0	0	0	0	0	0	0	0	0	0	0	0	0	0	0	0	0	0	0
Bacteria|Bacteroidetes|Bacteroidia|Bacteroidales|[Barnesiellaceae]|	0.2776	0.697751	0	0.00016667	0	0.00133333	0	0.00016667	0.003	0	0	0	0	0	0.00416667	0	0.00116667	0	0.00033333	0.00016667	0.002	0.0005	0.00075	0	0	0.00033333	0.00016667	0.0005
Bacteria|Bacteroidetes|Bacteroidia|Bacteroidales|[Odoribacteraceae]|Butyricimonas|	0.1522	0.544408	0	0	0	0.00016667	0.00116667	0	0	0	0.0015	0	0	0	0.00116667	0	0	0	0	0	0	0	0	0.00025	0	0	0	0
Bacteria|Bacteroidetes|Bacteroidia|Bacteroidales|[Odoribacteraceae]|Odoribacter|	0.2652	0.697751	0	0	0.00016667	0.00033333	0	0	0	0	0	0.00016667	0	0	0.001	0	0	0	0	0	0	0	0	0	0	0	0	0.00066667
Bacteria|Bacteroidetes|Bacteroidia|Bacteroidales|[Paraprevotellaceae]|[Prevotella]|	1	1	0	0	0	0	0	0	0	0	0	0	0	0	0	0	0	0	0	0	0	0	0	0	0	0	0	0
Bacteria|Bacteroidetes|Bacteroidia|Bacteroidales|[Paraprevotellaceae]|Paraprevotella|	0.21	0.651	0.00016667	0.00016667	0	0	0	0	0	0	0	0	0.00016667	0	0	0.001	0.00033333	0	0.001	0.01	0	0	0.001	0	0	0	0	0
Bacteria|Bacteroidetes|Bacteroidia|Bacteroidales|Bacteroidaceae|Bacteroides|	0.6498	0.945258	0.0371667	0.0415	0.0626667	0.187833	0.0491667	0.0813333	0.383667	0.1255	0.04	0.0806667	0.006	0.003	0.0713333	0.0598333	0.0405	0.181833	0.0468333	0.05	0.04825	0.16475	0.06175	0.00775	0.0095	0.120333	0.0466667	0.0158333
Bacteria|Bacteroidetes|Bacteroidia|Bacteroidales|Bacteroidaceae|Bacteroides|eggerthii	0.0075	0.0785333	0	0	0	0	0	0	0	0	0	0.00233333	0	0	0.00016667	0.00066667	0	0.00016667	0.00266667	0	0.00175	0.00075	0.00175	0.0005	0.00066667	0.002	0	0
Bacteria|Bacteroidetes|Bacteroidia|Bacteroidales|Bacteroidaceae|Bacteroides|fragilis	0.4706	0.84165	0.00783333	0.00083333	0.0135	0.00233333	0.013	0.0075	0.0143333	0.0241667	0	0.00033333	0	0.00033333	0.00416667	0.00166667	0.00466667	0.0121667	0	0.008	0.00475	0.01025	0.001	0	0.00016667	0.0015	0.00183333	0.00116667
Bacteria|Bacteroidetes|Bacteroidia|Bacteroidales|Bacteroidaceae|Bacteroides|Other	0.4223	0.801508	0	0	0	0	0.0005	0.00016667	0	0	0.004	0.00016667	0	0	0.00016667	0	0	0	0	0	0	0	0	0	0	0	0	0
Bacteria|Bacteroidetes|Bacteroidia|Bacteroidales|Bacteroidaceae|Bacteroides|ovatus	0.1219	0.4929	0.0631667	0.003	0.0095	0.014	0.0065	0.00233333	0.0118333	0.043	0.0371667	0	0.00033333	0.00366667	0.00333333	0.00183333	0.0065	0.00066667	0.00183333	0.001	0.005	0.01725	0.03825	0.002	0	0.0035	0.002	0.00283333
Bacteria|Bacteroidetes|Bacteroidia|Bacteroidales|Bacteroidaceae|Bacteroides|uniformis	0.0229	0.156771	0.0311667	0.012	0.0343333	0.035	0.0763333	0.072	0.0213333	0	0.0895	0.0166667	0.00033333	0.0005	0.0343333	0.00516667	0.00616667	0.0206667	0.012	0.0025	0.0065	0.0145	0.01	0.00475	0.00016667	0.0111667	0.00966667	0.00816667
Bacteria|Bacteroidetes|Bacteroidia|Bacteroidales|Porphyromonadaceae|Parabacteroides|	0.8691	1	0.00016667	0.0168333	0.00366667	0.00533333	0.0465	0.00016667	0.0556667	0	0.127833	0.008	0.00016667	0	0.00083333	0.00116667	0.0015	0.00883333	0.00233333	0.003	0	0.00525	0.01725	0.0095	0.00433333	0.0108333	0.00116667	0.00133333
Bacteria|Bacteroidetes|Bacteroidia|Bacteroidales|Porphyromonadaceae|Parabacteroides|distasonis	0.1083	0.4929	0.0143333	0.00516667	0.00433333	0.0025	0.0085	0.0145	0	0	0.0791667	0.011	0	0.00016667	0.004	0	0.00016667	0.00333333	0.00033333	0.00033333	0.001	0.0005	0.00225	0.01375	0	0.00083333	0.00183333	0.00016667
Bacteria|Bacteroidetes|Bacteroidia|Bacteroidales|Prevotellaceae|Prevotella|	0.8738	1	0.00066667	0.00016667	0	0	0.00016667	0	0	0	0	0.0178333	0	0	0.00016667	0	0.00033333	0	0	0	0	0	0	0.00025	0.00033333	0	0.00033333	0.00033333
Bacteria|Bacteroidetes|Bacteroidia|Bacteroidales|Prevotellaceae|Prevotella|copri	0.0017	0.039525	0.009	0.00166667	0.00016667	0	0	0	0	0	0.00016667	0.00033333	0.0005	0.00016667	0.00016667	0.00683333	0.00316667	0.00133333	0.01	0.0095	0.00075	0.00075	0.002	0.0005	0	0.00133333	0.008	0.00183333
Bacteria|Bacteroidetes|Bacteroidia|Bacteroidales|Prevotellaceae|Prevotella|stercorea	0.1522	0.544408	0.00016667	0	0	0	0	0	0	0	0	0	0	0	0	0	0	0	0.00183333	0.001	0	0.00075	0	0	0	0.00016667	0	0
Bacteria|Bacteroidetes|Bacteroidia|Bacteroidales|Rikenellaceae|	0.7145	1	0.0005	0.00016667	0.0085	0.003	0.00416667	0.00283333	0.00133333	0	0.0201667	0.0015	0.00066667	0.00116667	0.0335	0.0025	0.00983333	0.00533333	0.00116667	0.001	0.001	0.00725	0.0105	0.00125	0.00083333	0.007	0.00016667	0.0055
Bacteria|Bacteroidetes|Bacteroidia|Bacteroidales|S24-7|	0.059	0.304833	0	0.00016667	0	0	0	0	0	0	0	0.001	0	0	0.00016667	0	0.00066667	0.00083333	0.001	0	0	0	0.0005	0	0.0005	0.00116667	0.00183333	0
Bacteria|Cyanobacteria|4C0d-2|YS2|	1	1	0	0	0	0	0	0	0	0	0	0	0.00016667	0	0	0	0	0	0	0	0	0	0	0	0	0	0	0
Bacteria|Firmicutes|Bacilli|Lactobacillales|Enterococcaceae|Enterococcus|	0.0037	0.0544714	0	0.0005	0.0075	0	0.00016667	0.00016667	0.00016667	0	0.00266667	0	0	0.00016667	0	0.00933333	0.0025	0.00333333	0.00283333	0.0015	0	0.00125	0.002	0.00175	0.00183333	0.0015	0.00383333	0.00033333
Bacteria|Firmicutes|Bacilli|Lactobacillales|Lactobacillaceae|Lactobacillus|	0.0195	0.151125	0.00366667	0	0	0	0.00016667	0	0	0	0.0145	0	0	0.0005	0	0.0116667	0	0.0065	0.00116667	0.00383333	0	0.001	0.0025	0.027	0.00033333	0	0.00083333	0.001
Bacteria|Firmicutes|Bacilli|Lactobacillales|Lactobacillaceae|Lactobacillus|zeae	0.0518	0.283376	0	0	0	0	0	0	0	0	0.00016667	0.0005	0.0128333	0	0	0	0	0.0005	0.0005	0.00033333	0	0.00025	0.00175	0	0.00133333	0.0461667	0	0.001
Bacteria|Firmicutes|Bacilli|Lactobacillales|Streptococcaceae|Lactococcus|	0.0429	0.249356	0	0	0	0	0.00033333	0.00033333	0	0	0.0005	0	0	0	0.0035	0.001	0.00016667	0.00216667	0.00033333	0.00033333	0.00025	0.0005	0.00075	0	0	0.00033333	0	0.0213333
Bacteria|Firmicutes|Bacilli|Lactobacillales|Streptococcaceae|Streptococcus|	0.0041	0.0544714	0.008	0.002	0.00566667	0.0025	0.005	0.00733333	0.00083333	0.00166667	0.1375	0.0035	0.146333	0.0135	0.0025	0.0463333	0.0185	0.0266667	0.0126667	0.0428333	0.01775	0.00725	0.038	0.11475	0.0153333	0.0791667	0.0328333	0.0581667
Bacteria|Firmicutes|Bacilli|Turicibacterales|Turicibacteraceae|Turicibacter|	0.2735	0.697751	0.00166667	0.00683333	0.00083333	0	0.00016667	0.0005	0	0	0	0.00083333	0.00783333	0	0.00016667	0.005	0.0045	0.00333333	0	0.0005	0.00675	0.00025	0.00075	0	0.00766667	0.00833333	0	0.00033333
Bacteria|Firmicutes|Clostridia|Clostridiales|	0.1129	0.4929	0.0106667	0.1535	0.0666667	0.0798333	0.0316667	0.0613333	0.0463333	0.0591667	0.0545	0.0746667	0.0548333	0.0165	0.0641667	0.0103333	0.0293333	0.0226667	0.0931667	0.041	0.05925	0.033	0.11175	0.0215	0.019	0.0368333	0.0258333	0.0346667
Bacteria|Firmicutes|Clostridia|Clostridiales|[Mogibacteriaceae]|	0.1733	0.596922	0.000166667	0	0.000333333	0.00133333	0.00166667	0.001	0	0.000166667	0	0.000333333	0.000333333	0	0.0005	0	0	0.000333333	0.000833333	0	0.00025	0	0	0	0	0.0005	0	0.000833333
Bacteria|Firmicutes|Clostridia|Clostridiales|Christensenellaceae|	0.8151	1	0	0	0.0005	0	0.002	0.00533333	0	0	0.00066667	0.00416667	0	0.00016667	0.0005	0	0	0	0	0.00083333	0.01225	0	0	0.00025	0.347667	0	0	0.0156667
Bacteria|Firmicutes|Clostridia|Clostridiales|Clostridiaceae	0.0183	0.151125	0.00033333	0	0.00166667	0.00333333	0.00383333	0.00233333	0.0025	0.0005	0.00083333	0.001	0.003	0.00016667	0	0.00216667	0.00083333	0.00416667	0.00283333	0.00516667	0.02825	0.0265	0.01725	0.0225	0.00116667	0.003	0.001	0.0005
Bacteria|Firmicutes|Clostridia|Clostridiales|Clostridiaceae|	0.0032	0.0544714	0	0.00033333	0.00116667	0.0005	0.00033333	0.00233333	0.0025	0.0005	0.00083333	0.00033333	0.003	0.00016667	0	0.00216667	0.00083333	0.00416667	0.00066667	0.00516667	0.02825	0.0265	0.01725	0.0225	0.0005	0.003	0.001	0.0005
Bacteria|Firmicutes|Clostridia|Clostridiales|Clostridiaceae|Clostridium|	0.3863	0.764381	0	0	0.0005	0.00283333	0.0035	0	0	0	0	0.00066667	0	0	0	0	0	0	0.00216667	0	0	0	0	0	0.00066667	0	0	0
Bacteria|Firmicutes|Clostridia|Clostridiales|Clostridiaceae|Other|Other	1	1	0	0	0	0	0	0	0	0	0	0	0	0	0	0	0	0	0	0	0	0	0	0	0	0	0	0
Bacteria|Firmicutes|Clostridia|Clostridiales|Lachnospiraceae|	0.2226	0.6678	0.0335	0.220167	0.0376667	0.0921667	0.05	0.0778333	0.0463333	0.107833	0.0615	0.0546667	0.0591667	0.0595	0.106833	0.0931667	0.0915	0.06	0.2035	0.042	0.104	0.1825	0.2	0.017	0.0496667	0.123333	0.0723333	0.199167
Bacteria|Firmicutes|Clostridia|Clostridiales|Lachnospiraceae|[Ruminococcus]|	0.6048	0.93744	0.00516667	0.0328333	0.023	0.00216667	0.00483333	0.00116667	0.0126667	0.00366667	0	0.00883333	0.00166667	0.002	0.0005	0.0126667	0.00883333	0.0148333	0.00216667	0.00233333	0.004	0.01625	0.0055	0	0.0035	0.00283333	0.00183333	0.00783333
Bacteria|Firmicutes|Clostridia|Clostridiales|Lachnospiraceae|[Ruminococcus]|gnavus	0.6234	0.9423	0.0126667	0.00633333	0.0123333	0.0105	0.00416667	0.0288333	0.00883333	0.0108333	0.0298333	0.0045	0.0335	0.0236667	0.0216667	0.158167	0.0543333	0.00933333	0.012	0.00633333	0.0665	0.00375	0.01125	0.03625	0.004	0.018	0.1075	0.0065
Bacteria|Firmicutes|Clostridia|Clostridiales|Lachnospiraceae|Anaerostipes|	0.6282	0.9423	0	0.00016667	0	0.00083333	0.0005	0	0	0	0	0.00066667	0	0.00533333	0	0	0.00083333	0.00033333	0.00066667	0	0	0.00025	0	0	0.00033333	0	0.00483333	0.00016667
Bacteria|Firmicutes|Clostridia|Clostridiales|Lachnospiraceae|Blautia|	0.3171	0.722805	0.443167	0.249167	0.0295	0.0433333	0.041	0.131167	0.169167	0.092	0.0143333	0.056	0.203	0.335333	0.0988333	0.0976667	0.320333	0.0433333	0.0503333	0.0756667	0.03075	0.07175	0.06775	0.15775	0.01	0.091	0.118667	0.0425
Bacteria|Firmicutes|Clostridia|Clostridiales|Lachnospiraceae|Blautia|Other	0.2377	0.669882	0.00683333	0	0.0005	0.00183333	0.00016667	0	0	0.0005	0	0	0.00016667	0	0.00033333	0.00133333	0.00016667	0.00016667	0.00016667	0	0	0	0	0	0	0	0	0.00016667
Bacteria|Firmicutes|Clostridia|Clostridiales|Lachnospiraceae|Blautia|producta	0.3673	0.742585	0.0681667	0.00116667	0.0126667	0.00016667	0.00033333	0.00033333	0.0055	0.01	0.00483333	0.00016667	0.00016667	0.0101667	0.0005	0.0116667	0.0005	0.00566667	0.00016667	0.0005	0.00075	0.00275	0.00325	0.00125	0	0	0.00233333	0
Bacteria|Firmicutes|Clostridia|Clostridiales|Lachnospiraceae|Coprococcus|	1	1	0.00466667	0.00833333	0.00866667	0.0115	0.0106667	0.0468333	0.002	0.0418333	0.00716667	0.0183333	0.0346667	0.1115	0.0258333	0.014	0.00783333	0.00933333	0.0095	0.00433333	0.0475	0.07825	0.03325	0.0025	0.0133333	0.0148333	0.0226667	0.0256667
Bacteria|Firmicutes|Clostridia|Clostridiales|Lachnospiraceae|Coprococcus|eutactus	1	1	0	0	0	0	0	0	0	0	0	0.0005	0	0	0	0	0	0	0	0	0	0	0	0	0	0	0	0
Bacteria|Firmicutes|Clostridia|Clostridiales|Lachnospiraceae|Coprococcus|Other	0.5634	0.919232	0.00116667	0	0	0	0	0.00016667	0	0	0	0.007	0	0	0	0.001	0	0.001	0	0	0	0	0	0	0.00116667	0.00083333	0	0.00033333
Bacteria|Firmicutes|Clostridia|Clostridiales|Lachnospiraceae|Dorea|	0.9297	1	0.0101667	0.0135	0.0273333	0.00133333	0.0015	0.00133333	0.00316667	0.0126667	0.00033333	0.005	0.001	0.0151667	0.0163333	0.0025	0.0135	0.00966667	0.00583333	0.139333	0.00225	0.00475	0.01125	0.00025	0.00116667	0.0111667	0.0148333	0.00433333
Bacteria|Firmicutes|Clostridia|Clostridiales|Lachnospiraceae|Dorea|formicigenerans	0.3667	0.742585	0.00066667	0.00016667	0.00033333	0.00233333	0.00033333	0.0045	0	0	0	0.00216667	0.0085	0.0146667	0.00616667	0.00233333	0.0045	0.00266667	0.00333333	0.0108333	0.00825	0.0005	0.002	0	0	0.0055	0.00516667	0.00216667
Bacteria|Firmicutes|Clostridia|Clostridiales|Lachnospiraceae|Lachnospira|	0.3502	0.740195	0.00016667	0.00033333	0.00033333	0.00166667	0.001	0.00016667	0.00316667	0.0015	0.00933333	0.0158333	0.00016667	0	0.00016667	0.00066667	0.0015	0.00016667	0.0055	0.00016667	0.00075	0.0025	0.0065	0.00325	0.00266667	0.001	0.00016667	0.00333333
Bacteria|Firmicutes|Clostridia|Clostridiales|Lachnospiraceae|Other|Other	0.5187	0.893317	0.00016667	0.00183333	0.00016667	0.00466667	0.00416667	0.0025	0.00116667	0.00383333	0	0.0005	0.0035	0.005	0.00466667	0.00016667	0.00216667	0.0015	0.0035	0.00233333	0.00225	0.002	0.00325	0.0005	0.0005	0.00066667	0.00416667	0.00183333
Bacteria|Firmicutes|Clostridia|Clostridiales|Lachnospiraceae|Roseburia|	0.3217	0.722805	0.00016667	0	0	0.00016667	0.0005	0	0	0.001	0	0	0	0	0	0.00116667	0	0	0	0	0	0	0	0	0	0	0	0
Bacteria|Firmicutes|Clostridia|Clostridiales|Other|Other|Other	0.4701	0.84165	0.00033333	0.00166667	0.001	0.0015	0.0015	0.0045	0	0.00283333	0	0.00116667	0.0115	0.0075	0.0015	0.00016667	0	0.00133333	0.00066667	0.00533333	0.01425	0.00175	0	0.00025	0.00016667	0.0236667	0.00066667	0.00133333
Bacteria|Firmicutes|Clostridia|Clostridiales|Peptococcaceae|Peptococcus|	1	1	0	0	0	0	0	0	0	0	0.00233333	0	0	0	0	0	0	0	0	0	0	0	0	0.00025	0	0	0.0005	0
Bacteria|Firmicutes|Clostridia|Clostridiales|Ruminococcaceae|	0.7522	1	0.0133333	0.0631667	0.0465	0.0643333	0.214667	0.191167	0.0335	0.073	0.0005	0.0555	0.1845	0.0331667	0.0646667	0.0378333	0.111333	0.106667	0.0943333	0.0566667	0.1385	0.04525	0.0445	0.00125	0.0445	0.0641667	0.062	0.0241667
Bacteria|Firmicutes|Clostridia|Clostridiales|Ruminococcaceae|Faecalibacterium|prausnitzii	0.8506	1	0.00666667	0.00166667	0.0283333	0.1525	0.0713333	0.0561667	0.0603333	0.223833	0	0.1185	0.0156667	0.0276667	0.0426667	0.018	0.0173333	0.0425	0.0561667	0.0776667	0.123	0.03025	0.0865	0.00125	0.0471667	0.037	0.0245	0.0171667
Bacteria|Firmicutes|Clostridia|Clostridiales|Ruminococcaceae|Oscillospira|	0.2373	0.669882	0.00066667	0.0015	0.0151667	0.00716667	0.025	0.00933333	0.0198333	0.0055	0.00133333	0.0183333	0	0.00983333	0.00983333	0.00166667	0.00133333	0.009	0.00716667	0.0101667	0.0075	0.0065	0.0035	0.00025	0.0065	0.00433333	0.00616667	0.00333333
Bacteria|Firmicutes|Clostridia|Clostridiales|Ruminococcaceae|Other|Other	0.1982	0.635607	0.0005	0.00083333	0.001	0.0025	0.00766667	0.00233333	0.001	0.00083333	0.00116667	0.068	0.00116667	0.006	0.00266667	0	0.00283333	0.00083333	0.001	0.00533333	0.00025	0.00025	0.00075	0	0.0101667	0.00033333	0.004	0.00366667
Bacteria|Firmicutes|Clostridia|Clostridiales|Ruminococcaceae|Ruminococcus|	0.752	1	0.004	0.0185	0.0368333	0.0425	0.071	0.0848333	0.057	0.0131667	0.0885	0.0498333	0.03	0.216833	0.146833	0.0213333	0.00283333	0.0348333	0.0438333	0.0198333	0.04625	0.0925	0.03525	0.10575	0.0213333	0.0415	0.116833	0.135333
Bacteria|Firmicutes|Clostridia|Clostridiales|Ruminococcaceae|Ruminococcus|Other	0.0236	0.156771	0	0	0.00016667	0	0.0005	0.00066667	0.00116667	0.00016667	0	0	0.001	0.005	0.0005	0	0	0	0	0.00016667	0.00025	0.00025	0	0	0	0	0	0
Bacteria|Firmicutes|Clostridia|Clostridiales|Veillonellaceae|Acidaminococcus|	0.9322	1	0	0.000333333	0	0	0	0	0	0	0	0.00166667	0	0	0	0	0.000833333	0.000166667	0	0	0	0	0	0	0	0	0.000333333	0
Bacteria|Firmicutes|Clostridia|Clostridiales|Veillonellaceae|Dialister|	0.3342	0.722805	0.0316667	0	0	0.000666667	0.0005	0.0055	0.000166667	0.0025	0.000166667	0	0	0	0.00366667	0.0638333	0	0	0.0015	0.0005	0.005	0.00025	0.00425	0.0055	0	0.000333333	0.000333333	0.0251667
Bacteria|Firmicutes|Clostridia|Clostridiales|Veillonellaceae|Megasphaera|	0.1305	0.505687	0.000166667	0.000833333	0	0	0	0	0	0	0	0	0.000166667	0	0	0.0005	0	0	0.000666667	0	0.00025	0.0005	0	0	0	0	0.00116667	0.00116667
Bacteria|Firmicutes|Clostridia|Clostridiales|Veillonellaceae|Mitsuokella|	1	1	0	0.000166667	0	0	0	0	0	0	0	0	0	0	0	0	0	0	0	0	0	0	0	0	0	0	0	0
Bacteria|Firmicutes|Clostridia|Clostridiales|Veillonellaceae|Mitsuokella|multacida	1	1	0	0	0	0	0	0	0	0	0	0	0	0	0	0	0	0	0	0	0	0	0	0	0	0	0	0
Bacteria|Firmicutes|Clostridia|Clostridiales|Veillonellaceae|Phascolarctobacterium|	0.5627	0.919232	0.002	0.0221667	0.0163333	0.00616667	0.0281667	0	0	0.000166667	0.00916667	0	0	0.0045	0	0.00183333	0.00216667	0.00333333	0.00566667	0.00166667	0	0.0015	0.00325	0.0015	0	0	0.00316667	0.000166667
Bacteria|Firmicutes|Clostridia|Clostridiales|Veillonellaceae|Veillonella|	0.74	1	0.000166667	0	0	0	0	0	0	0	0	0.016	0	0	0	0	0	0	0	0	0	0	0	0	0.000666667	0	0	0
Bacteria|Firmicutes|Clostridia|Clostridiales|Veillonellaceae|Veillonella|dispar	0.6505	0.945258	0	0.000166667	0	0.001	0	0	0.003	0.000166667	0.0235	0	0	0	0	0	0.000333333	0.000166667	0.0005	0.000166667	0	0.0005	0	0.0095	0	0.000166667	0	0
Bacteria|Firmicutes|Erysipelotrichi|Erysipelotrichales|Erysipelotrichaceae|	0.4109	0.796119	0.00283333	0.0383333	0.0111667	0.0208333	0.0015	0.004	0.001	0.0511667	0.0015	0.00533333	0.00866667	0.00966667	0.000666667	0.0055	0.0116667	0.0111667	0.0125	0.00433333	0.00975	0.00275	0.0385	0.00625	0.00266667	0.009	0.00866667	0.00783333
Bacteria|Firmicutes|Erysipelotrichi|Erysipelotrichales|Erysipelotrichaceae|[Eubacterium]|biforme	0.0001	0.00465	0.000166667	0	0	0	0	0	0.000166667	0	0.000333333	0	0	0	0	0.00366667	0.0015	0.000333333	0.00266667	0.0111667	0.00025	0	0.00125	0.0005	0.00366667	0.00166667	0.0015	0.000333333
Bacteria|Firmicutes|Erysipelotrichi|Erysipelotrichales|Erysipelotrichaceae|[Eubacterium]|dolichum	0.1978	0.635607	0.0128333	0.000666667	0.004	0.000166667	0.000166667	0.00133333	0.00216667	0.001	0.00166667	0	0	0.0183333	0.0015	0.00433333	0.00683333	0.0276667	0.0025	0	0.00325	0.00325	0.00075	0.06875	0.000166667	0.0045	0.00483333	0
Bacteria|Firmicutes|Erysipelotrichi|Erysipelotrichales|Erysipelotrichaceae|Catenibacterium|	0.0369	0.22878	0.000333333	0.000166667	0	0.000166667	0	0	0	0	0	0	0	0	0	0.00116667	0.00133333	0	0.000833333	0.000333333	0	0	0.002	0	0	0.0005	0.00116667	0
Bacteria|Firmicutes|Erysipelotrichi|Erysipelotrichales|Erysipelotrichaceae|Coprobacillus|	0.9454	1	0.0431667	0	0.000166667	0	0	0	0	0.00416667	0.000333333	0	0	0.00116667	0.001	0.0103333	0.00116667	0	0.000166667	0	0	0	0.00275	0	0.000166667	0	0.0005	0.000166667
Bacteria|Firmicutes|Erysipelotrichi|Erysipelotrichales|Erysipelotrichaceae|Holdemania|	0.0802	0.392558	0	0	0	0.000166667	0.000166667	0.000333333	0	0	0.001	0	0.000166667	0.000333333	0.000333333	0	0	0	0	0	0.001	0	0	0.00025	0	0	0	0
Bacteria|Fusobacteria|Fusobacteriia|Fusobacteriales|Fusobacteriaceae|Fusobacterium|	0.8551	1	0	0.001	0	0	0.000166667	0	0.000166667	0	0.00283333	0	0	0.000166667	0	0	0.000166667	0	0.00216667	0.000166667	0	0	0	0.006	0	0	0	0
Bacteria|Proteobacteria|Betaproteobacteria|Burkholderiales|Alcaligenaceae|Sutterella|	0.9298	1	0.000666667	0.0005	0.00116667	0.0135	0.008	0.00166667	0	0.0506667	0.00666667	0.000166667	0	0	0.000333333	0.00266667	0	0.002	0.003	0.0035	0.001	0	0.00625	0.0075	0.0005	0.000166667	0.00283333	0.000166667
Bacteria|Proteobacteria|Betaproteobacteria|Burkholderiales|Comamonadaceae|	0.0001	0.00465	0	0	0	0	0	0	0	0	0	0	0	0	0	0.00116667	0.0055	0.000166667	0.0005	0.00633333	0.00125	0.00275	0.00025	0	0.000666667	0.00283333	0.000333333	0
Bacteria|Proteobacteria|Betaproteobacteria|Burkholderiales|Oxalobacteraceae|Oxalobacter|formigenes	1	1	0	0	0	0	0	0	0	0	0.000833333	0	0	0	0	0	0	0	0	0	0	0	0	0	0.0005	0	0	0
Bacteria|Proteobacteria|Deltaproteobacteria|Desulfovibrionales|Desulfovibrionaceae|Bilophila|	0.6034	0.93744	0.000166667	0.000333333	0	0.00433333	0	0.00266667	0	0	0	0.0075	0	0.0055	0.015	0.0015	0	0.000833333	0.003	0	0	0	0	0	0.00166667	0.000833333	0.000333333	0.001
Bacteria|Proteobacteria|Deltaproteobacteria|Desulfovibrionales|Desulfovibrionaceae|Desulfovibrio|	0.3296	0.722805	0.000333333	0	0.0005	0.00983333	0.009	0.000166667	0	0	0	0.0183333	0	0	0.00283333	0	0	0.00116667	0.000833333	0.00133333	0	0	0	0	0	0.000166667	0	0.000666667
Bacteria|Proteobacteria|Gammaproteobacteria|Aeromonadales|Succinivibrionaceae|Succinivibrio|	1	1	0	0	0	0	0	0	0	0	0	0	0	0	0	0	0	0	0	0	0	0	0	0	0	0	0	0
Bacteria|Proteobacteria|Gammaproteobacteria|Enterobacteriales|Enterobacteriaceae|	0.001	0.0372	0.00783333	0.00333333	0.4025	0.00216667	0.0521667	0.001	0.000166667	0.000666667	0.00333333	0.0005	0.00383333	0.000666667	0.0005	0.0833333	0.0525	0.0585	0.0166667	0.0921667	0.02575	0.00475	0.016	0.235	0.0055	0.0163333	0.0158333	0.00416667
Bacteria|Proteobacteria|Gammaproteobacteria|Enterobacteriales|Enterobacteriaceae|Other|Other	0.0076	0.0785333	0	0.000166667	0.000333333	0	0	0	0	0.000166667	0	0	0.000166667	0.000166667	0.000166667	0.0005	0.0005	0.0005	0.001	0.000166667	0	0	0.0005	0.0005	0	0.000666667	0.000166667	0.000833333
Bacteria|Proteobacteria|Gammaproteobacteria|Pasteurellales|Pasteurellaceae|Haemophilus|Other	0.9268	1	0.0005	0.000666667	0	0.00133333	0.00233333	0.000166667	0	0	0.0135	0	0.000166667	0	0	0	0	0	0.0015	0.000333333	0.0005	0.00025	0	0.001	0.00183333	0	0	0.000333333
Bacteria|Synergistetes|Synergistia|Synergistales|Synergistaceae|Other|Other	0.48	0.842264	0	0	0	0	0.0105	0	0	0	0	0.00383333	0	0	0	0	0	0	0	0.000666667	0	0	0	0	0	0	0	0
Bacteria|Verrucomicrobia|Verrucomicrobiae|Verrucomicrobiales|Verrucomicrobiaceae|Akkermansia|muciniphila	0.2865	0.701171	0.00183333	0.001	0.004	0.0278333	0.0593333	0.0268333	0.000166667	0	0	0.0418333	0.0886667	0.0005	0.00116667	0.0075	0.017	0.00233333	0.00966667	0.117	0.071	0.0015	0.00025	0	0.0476667	0.014	0.0261667	0.176833
