# Supplementary material for: IgA-deficient humans exhibit gut microbiota dysbiosis despite secretion of compensatory IgM
Source: Sci Rep. 2019 Sep 19;9:13574. doi: 10.1038/s41598-019-49923-2 (PMC6753154; doi:10.1038/s41598-019-49923-2)
Supplement: Supplementary file 5 — Supplementary Table 4 [file 41598_2019_49923_MOESM5_ESM.xlsx]

## Sheet: Sheet1
taxa	qvalue	p value	HC_orig	HC_orig	HC_orig	HC_orig	HC_orig	HC_orig	HC_orig	HC_Second	HC_Second	HC_Second	HC_Second	HC_Second	HC_Second	HC_Second
Archaea|Euryarchaeota|Methanobacteria|Methanobacteriales|Methanobacteriaceae|Methanobrevibacter|	1	1	0	0.0165	0	0.0005	0	0.05	0	0	0.0245	0	0	0	0.039	0
Bacteria|Actinobacteria|Actinobacteria|Actinomycetales|Actinomycetaceae|Actinomyces|	1	1	0	0.0005	0.001	0	0	0	0	0	0	0.0005	0	0.0005	0	0
Bacteria|Actinobacteria|Actinobacteria|Bifidobacteriales|Bifidobacteriaceae|Bifidobacterium|	0.73414	0.0781	0.0405	0.005	0.0565	0.029	0.0215	0.076	0.0465	0.0325	0.0025	0.015	0.019	0.015	0.008	0.018
Bacteria|Actinobacteria|Actinobacteria|Bifidobacteriales|Bifidobacteriaceae|Bifidobacterium|adolescentis	1	1	0.0005	0	0	0	0	0.0005	0	0	0	0.001	0	0	0	0
Bacteria|Actinobacteria|Actinobacteria|Bifidobacteriales|Bifidobacteriaceae|Bifidobacterium|longum	1	0.375	0	0	0.001	0	0.0015	0.001	0.001	0.001	0	0	0.0005	0	0.0005	0
Bacteria|Actinobacteria|Coriobacteriia|Coriobacteriales|Coriobacteriaceae|	1	1	0.0135	0.001	0.0045	0	0.0015	0.002	0.0045	0.019	0.004	0.0025	0	0	0.0005	0.0045
Bacteria|Actinobacteria|Coriobacteriia|Coriobacteriales|Coriobacteriaceae|Adlercreutzia|	1	0.625	0	0	0	0	0.005	0	0	0.001	0.0005	0.0015	0	0.004	0	0
Bacteria|Actinobacteria|Coriobacteriia|Coriobacteriales|Coriobacteriaceae|Collinsella|	1	1	0	0.0005	0	0	0	0	0	0	0	0.0005	0	0	0	0.0005
Bacteria|Actinobacteria|Coriobacteriia|Coriobacteriales|Coriobacteriaceae|Collinsella|aerofaciens	1	0.1562	0.046	0.024	0.025	0	0.0015	0.0525	0.01	0.0275	0.003	0.024	0	0	0.012	0.0055
Bacteria|Actinobacteria|Coriobacteriia|Coriobacteriales|Coriobacteriaceae|Eggerthella|lenta	1	0.5	0	0	0	0.0015	0.002	0	0.0005	0	0	0	0.0005	0.0015	0	0
Bacteria|Actinobacteria|Coriobacteriia|Coriobacteriales|Coriobacteriaceae|Slackia|	1	1	0	0	0	0	0	0.001	0	0	0	0	0	0	0.0005	0
Bacteria|Bacteroidetes|Bacteroidia|Bacteroidales|[Barnesiellaceae]|	1	1	0.0155	0.0075	0.0015	0	0	0.002	0.0455	0.02	0.0025	0.008	0	0	0.008	0.0355
Bacteria|Bacteroidetes|Bacteroidia|Bacteroidales|[Odoribacteraceae]|Butyricimonas|	1	0.1875	0	0.001	0	0	0.0015	0	0.005	0.006	0.001	0	0	0.008	0.0005	0.0035
Bacteria|Bacteroidetes|Bacteroidia|Bacteroidales|[Odoribacteraceae]|Odoribacter|	1	0.5625	0.0105	0.0015	0	0.0155	0	0	0.0035	0.0075	0.0025	0.0165	0.009	0	0.0025	0.008
Bacteria|Bacteroidetes|Bacteroidia|Bacteroidales|[Paraprevotellaceae]|	1	0.25	0.0295	0.0045	0	0.008	0	0	0	0.04	0.045	0.017	0	0	0	0
Bacteria|Bacteroidetes|Bacteroidia|Bacteroidales|[Paraprevotellaceae]|[Prevotella]|	1	1	0	0.0045	0	0	0	0	0	0	0.017	0	0	0	0	0
Bacteria|Bacteroidetes|Bacteroidia|Bacteroidales|[Paraprevotellaceae]|CF231|	1	1	0	0	0	0	0	0	0.003	0	0	0	0	0	0	0.013
Bacteria|Bacteroidetes|Bacteroidia|Bacteroidales|[Paraprevotellaceae]|Paraprevotella|	1	0.5	0	0	0	0	0.008	0	0.0265	0	0	0	0	0.04	0	0.032
Bacteria|Bacteroidetes|Bacteroidia|Bacteroidales|Bacteroidaceae|Bacteroides|	1	0.2188	0.034	0.0835	0.1275	0.398	0.095	0.0305	0.058	0.1315	0.1505	0.245	0.402	0.1895	0.193	0.044
Bacteria|Bacteroidetes|Bacteroidia|Bacteroidales|Bacteroidaceae|Bacteroides|eggerthii	1	0.875	0.0305	0	0	0	0.008	0	0	0.0095	0	0	0	0.043	0	0
Bacteria|Bacteroidetes|Bacteroidia|Bacteroidales|Bacteroidaceae|Bacteroides|Other	1	1	0	0	0	0	0	0	0.0015	0	0	0	0	0	0	0
Bacteria|Bacteroidetes|Bacteroidia|Bacteroidales|Bacteroidaceae|Bacteroides|ovatus	1	0.375	0.004	0.0045	0.004	0.053	0.009	0	0.001	0.002	0.0075	0.0035	0.0265	0.022	0.0085	0.004
Bacteria|Bacteroidetes|Bacteroidia|Bacteroidales|Bacteroidaceae|Bacteroides|plebeius	1	0.5	0	0	0.049	0	0	0	0.0095	0	0	0.1245	0	0	0	0.019
Bacteria|Bacteroidetes|Bacteroidia|Bacteroidales|Bacteroidaceae|Bacteroides|uniformis	1	0.2188	0.0115	0.011	0.0025	0.01	0.02	0.0015	0.0495	0.042	0.021	0.0005	0.006	0.0555	0.016	0.017
Bacteria|Bacteroidetes|Bacteroidia|Bacteroidales|Porphyromonadaceae|Parabacteroides|	1	1	0.02	0.0145	0.005	0	0.0095	0.0005	0.0045	0.0115	0.0095	0.003	0	0.034	0.0065	0.003
Bacteria|Bacteroidetes|Bacteroidia|Bacteroidales|Porphyromonadaceae|Parabacteroides|distasonis	0.73414	0.0625	0.003	0.004	0.0005	0	0	0.002	0.0085	0.0155	0.014	0.0075	0	0.0085	0.004	0.007
Bacteria|Bacteroidetes|Bacteroidia|Bacteroidales|Prevotellaceae|Prevotella|copri	1	0.875	0	0.094	0	0	0.0015	0.0005	0.0445	0	0.0635	0	0	0	0	0.252
Bacteria|Bacteroidetes|Bacteroidia|Bacteroidales|Rikenellaceae|	1	0.5469	0.0245	0.02	0.0095	0.0005	0.006	0.0065	0.08	0.018	0.057	0.0255	0	0.0355	0.0215	0.0435
Bacteria|Bacteroidetes|Bacteroidia|Bacteroidales|S24-7|	1	0.75	0	0.0005	0	0	0	0	0.0095	0	0.019	0	0	0	0	0.0045
Bacteria|Cyanobacteria|4C0d-2|YS2|	1	0.5	0.0005	0.04	0	0	0.0005	0.0005	0	0.0045	0.002	0	0	0	0	0
Bacteria|Firmicutes|Bacilli|Bacillales|Bacillaceae|Bacillus|	1	1	0	0	0	0	0	0	0	0	0	0	0	0	0	0
Bacteria|Firmicutes|Bacilli|Bacillales|Listeriaceae|Other|Other	1	1	0	0	0	0	0	0	0	0	0	0	0	0	0	0
Bacteria|Firmicutes|Bacilli|Bacillales|Staphylococcaceae|Staphylococcus|	1	1	0	0	0	0	0	0	0	0	0	0	0	0	0	0
Bacteria|Firmicutes|Bacilli|Lactobacillales|Enterococcaceae|Enterococcus|	1	1	0	0	0	0	0	0	0	0	0	0.0005	0	0	0	0
Bacteria|Firmicutes|Bacilli|Lactobacillales|Lactobacillaceae|Lactobacillus|	1	1	0	0	0	0	0	0	0	0	0	0	0	0	0	0
Bacteria|Firmicutes|Bacilli|Lactobacillales|Lactobacillaceae|Lactobacillus|ruminis	1	0.5	0	0	0	0	0	0.0045	0	0	0.0005	0	0	0	0	0.011
Bacteria|Firmicutes|Bacilli|Lactobacillales|Lactobacillaceae|Lactobacillus|zeae	1	1	0.001	0	0	0	0	0	0	0	0	0	0	0	0	0
Bacteria|Firmicutes|Bacilli|Lactobacillales|Streptococcaceae|Lactococcus|	1	0.25	0.001	0	0.0005	0.0015	0	0	0	0	0	0	0	0	0	0
Bacteria|Firmicutes|Bacilli|Lactobacillales|Streptococcaceae|Streptococcus|	1	0.7969	0.0015	0.004	0.0065	0.001	0.0035	0.001	0.001	0.0015	0.0035	0	0.001	0.0175	0	0.0025
Bacteria|Firmicutes|Bacilli|Turicibacterales|Turicibacteraceae|Turicibacter|	1	0.5	0	0.0005	0.001	0.0005	0	0	0	0.0005	0	0	0	0	0	0
Bacteria|Firmicutes|Clostridia|Clostridiales|	0.3666	0.0156	0.091	0.097	0.129	0.071	0.052	0.077	0.088	0.058	0.056	0.063	0.029	0.0255	0.078	0.0285
Bacteria|Firmicutes|Clostridia|Clostridiales|[Mogibacteriaceae]|	1	0.5	0	0	0	0	0	0.0005	0	0	0.001	0	0	0	0.001	0
Bacteria|Firmicutes|Clostridia|Clostridiales|Christensenellaceae|	1	1	0	0.002	0	0	0	0	0.004	0	0.009	0	0	0	0	0
Bacteria|Firmicutes|Clostridia|Clostridiales|Clostridiaceae|	0.801564	0.0938	0.012	0.005	0.041	0.007	0	0.0015	0.002	0.001	0.001	0	0.0015	0.0015	0.0015	0.0015
Bacteria|Firmicutes|Clostridia|Clostridiales|Clostridiaceae|Clostridium|	1	1	0.0005	0.0075	0	0	0	0	0	0	0.012	0	0	0	0	0
Bacteria|Firmicutes|Clostridia|Clostridiales|Lachnospiraceae|	0.3666	0.0156	0.1005	0.086	0.059	0.1085	0.1465	0.0765	0.069	0.059	0.031	0.0415	0.0675	0.03	0.0285	0.048
Bacteria|Firmicutes|Clostridia|Clostridiales|Lachnospiraceae|[Ruminococcus]|	0.73414	0.0781	0.007	0.01	0.0035	0.0105	0.03	0.0095	0	0.0025	0.002	0.004	0.0105	0.0035	0.0015	0
Bacteria|Firmicutes|Clostridia|Clostridiales|Lachnospiraceae|[Ruminococcus]|gnavus	0.58656	0.0312	0.008	0.0135	0.009	0.008	0.0225	0.003	0.0015	0.003	0.0035	0.003	0.008	0.0025	0.001	0
Bacteria|Firmicutes|Clostridia|Clostridiales|Lachnospiraceae|Anaerostipes|	1	0.5	0	0	0.0005	0.002	0	0.0015	0	0.002	0	0.003	0.0015	0	0.0015	0
Bacteria|Firmicutes|Clostridia|Clostridiales|Lachnospiraceae|Blautia|	0.73414	0.0781	0.067	0.0425	0.03	0.022	0.1175	0.092	0.003	0.033	0.0125	0.014	0.0245	0.008	0.018	0.007
Bacteria|Firmicutes|Clostridia|Clostridiales|Lachnospiraceae|Blautia|Other	1	0.625	0.0005	0	0	0	0	0	0	0.0005	0.0005	0.0005	0	0	0	0
Bacteria|Firmicutes|Clostridia|Clostridiales|Lachnospiraceae|Blautia|producta	1	0.75	0.001	0.001	0	0	0.0025	0	0	0.003	0	0	0	0	0	0
Bacteria|Firmicutes|Clostridia|Clostridiales|Lachnospiraceae|Coprococcus|	0.3666	0.0156	0.054	0.041	0.02	0.018	0.0185	0.0365	0.0055	0.0145	0.022	0.0025	0.0105	0.0025	0.0165	0.012
Bacteria|Firmicutes|Clostridia|Clostridiales|Lachnospiraceae|Coprococcus|Other	1	0.875	0	0	0	0	0	0.019	0	0.0145	0.002	0	0	0	0.014	0
Bacteria|Firmicutes|Clostridia|Clostridiales|Lachnospiraceae|Dorea|	0.73414	0.0469	0.006	0.011	0.007	0.0095	0.0305	0.001	0.0015	0.0025	0.0015	0.002	0.001	0.005	0.001	0
Bacteria|Firmicutes|Clostridia|Clostridiales|Lachnospiraceae|Dorea|formicigenerans	0.3666	0.0156	0.003	0.005	0.0025	0.0025	0.008	0.0035	0.002	0.002	0	0.0005	0.004	0.0015	0.0015	0.0005
Bacteria|Firmicutes|Clostridia|Clostridiales|Lachnospiraceae|Lachnospira|	1	0.9375	0.0025	0.025	0.0315	0.0135	0.0005	0.0045	0.0005	0.027	0.005	0.0055	0.0145	0.008	0.006	0.0145
Bacteria|Firmicutes|Clostridia|Clostridiales|Lachnospiraceae|Other|Other	0.903846	0.125	0.003	0.004	0.0085	0.0065	0.0045	0.009	0.0045	0.007	0.0035	0.0075	0.0045	0.004	0.0015	0.0045
Bacteria|Firmicutes|Clostridia|Clostridiales|Lachnospiraceae|Roseburia|	1	0.5	0.0005	0	0	0.002	0	0	0	0.0005	0	0	0	0	0	0
Bacteria|Firmicutes|Clostridia|Clostridiales|Lachnospiraceae|Roseburia|Other	1	0.75	0	0.0015	0.0005	0.0015	0.0005	0.0005	0	0.0005	0	0.002	0.0025	0	0	0.0005
Bacteria|Firmicutes|Clostridia|Clostridiales|Other|Other|Other	1	0.2188	0.0035	0.004	0.003	0.0025	0.0045	0.0035	0.004	0.0025	0.007	0	0.0015	0.0005	0.002	0.001
Bacteria|Firmicutes|Clostridia|Clostridiales|Ruminococcaceae|	1	0.9844	0.11	0.08	0.03	0.0445	0.1055	0.196	0.093	0.102	0.1105	0.065	0.063	0.058	0.252	0.049
Bacteria|Firmicutes|Clostridia|Clostridiales|Ruminococcaceae|Faecalibacterium|prausnitzii	0.856967	0.1094	0.072	0.0745	0.1405	0.106	0.0895	0.1585	0.0795	0.1545	0.053	0.2335	0.146	0.142	0.0945	0.135
Bacteria|Firmicutes|Clostridia|Clostridiales|Ruminococcaceae|Oscillospira|	1	0.6875	0.0075	0.009	0.01	0.008	0.017	0.006	0.0195	0.0075	0.0125	0.0085	0.0075	0.0465	0.015	0.006
Bacteria|Firmicutes|Clostridia|Clostridiales|Ruminococcaceae|Other|Other	1	0.5	0.0005	0	0	0	0.003	0.0015	0	0	0.0005	0	0	0.001	0	0
Bacteria|Firmicutes|Clostridia|Clostridiales|Ruminococcaceae|Ruminococcus|	1	0.5781	0.078	0.04	0.0735	0.002	0.0075	0.033	0.0165	0.0225	0.0445	0.0095	0.0045	0.0025	0.044	0.0465
Bacteria|Firmicutes|Clostridia|Clostridiales|Ruminococcaceae|Ruminococcus|bromii	1	0.25	0.001	0	0.0015	0	0	0.0015	0	0	0	0	0	0	0	0
Bacteria|Firmicutes|Clostridia|Clostridiales|Ruminococcaceae|Ruminococcus|Other	1	0.5	0.002	0	0.001	0	0	0.001	0	0	0	0.001	0	0	0.0005	0
Bacteria|Firmicutes|Clostridia|Clostridiales|Veillonellaceae|	1	0.128	0.02	0.0185	0.0345	0.035	0.0155	0.009	0.069	0.046	0.062	0.068	0.053	0.034	0.0545	0.0195
Bacteria|Firmicutes|Clostridia|Clostridiales|Veillonellaceae|Acidaminococcus|	1	1	0	0	0	0	0	0.0035	0	0	0	0	0	0	0.016	0
Bacteria|Firmicutes|Clostridia|Clostridiales|Veillonellaceae|Dialister|	1	0.625	0	0.033	0.0305	0	0	0.0025	0	0	0.052	0.0195	0	0	0.0275	0
Bacteria|Firmicutes|Clostridia|Clostridiales|Veillonellaceae|Phascolarctobacterium|	1	0.3125	0.0185	0.0015	0	0.019	0.0155	0.003	0.0685	0.034	0.0005	0	0.054	0.046	0.023	0.062
Bacteria|Firmicutes|Clostridia|Clostridiales|Veillonellaceae|Veillonella|dispar	1	0.6875	0	0	0.0045	0.001	0	0	0.0005	0	0.0005	0	0	0	0.0015	0
Bacteria|Firmicutes|Erysipelotrichi|Erysipelotrichales|Erysipelotrichaceae|	1	0.2188	0.037	0.009	0.037	0.002	0.009	0.014	0	0.0145	0.001	0.028	0.0005	0.003	0.01	0
Bacteria|Firmicutes|Erysipelotrichi|Erysipelotrichales|Erysipelotrichaceae|[Eubacterium]|biforme	1	0.75	0	0.0055	0	0	0.102	0	0	0	0.001	0	0	0.0275	0	0
Bacteria|Firmicutes|Erysipelotrichi|Erysipelotrichales|Erysipelotrichaceae|[Eubacterium]|dolichum	1	1	0	0	0	0.0015	0.0005	0	0	0	0	0	0	0.0005	0	0.0005
Bacteria|Firmicutes|Erysipelotrichi|Erysipelotrichales|Erysipelotrichaceae|cc_115|	1	1	0	0.006	0	0	0	0	0	0	0.001	0	0	0	0	0
Bacteria|Firmicutes|Erysipelotrichi|Erysipelotrichales|Erysipelotrichaceae|Coprobacillus|	1	1	0	0	0	0	0.0005	0	0	0	0	0	0	0.0005	0	0
Bacteria|Firmicutes|Erysipelotrichi|Erysipelotrichales|Erysipelotrichaceae|Holdemania|	1	1	0.0005	0	0.0005	0.0005	0	0	0	0	0	0	0.001	0	0	0
Bacteria|Proteobacteria|Betaproteobacteria|Burkholderiales|Alcaligenaceae|Sutterella|	1	0.2969	0	0.006	0.0115	0.0005	0.0025	0.0005	0.031	0.0255	0.0095	0.005	0.0675	0.0225	0.0015	0.026
Bacteria|Proteobacteria|Betaproteobacteria|Burkholderiales|Comamonadaceae|	1	1	0	0	0	0	0	0.0005	0	0	0	0	0	0	0.005	0
Bacteria|Proteobacteria|Betaproteobacteria|Burkholderiales|Oxalobacteraceae|Oxalobacter|formigenes	1	0.375	0	0	0	0	0	0	0.001	0.0005	0.0025	0	0	0	0	0.0015
Bacteria|Proteobacteria|Deltaproteobacteria|Desulfovibrionales|Desulfovibrionaceae|Bilophila|	1	0.875	0.0015	0.002	0.001	0.0005	0	0.0025	0.0065	0.005	0.003	0.001	0	0	0.001	0.0015
Bacteria|Proteobacteria|Deltaproteobacteria|Desulfovibrionales|Desulfovibrionaceae|Desulfovibrio|	1	0.25	0	0.0015	0	0	0	0.002	0.003	0	0.0005	0	0	0	0	0.0005
Bacteria|Proteobacteria|Gammaproteobacteria|Enterobacteriales|Enterobacteriaceae|	1	1	0	0.0005	0	0.018	0.0005	0	0.0005	0	0.002	0	0.0095	0.001	0.0005	0
Bacteria|Proteobacteria|Gammaproteobacteria|Enterobacteriales|Enterobacteriaceae|Other|Other	1	1	0	0	0	0	0	0	0	0	0	0	0	0	0	0.001
Bacteria|Proteobacteria|Gammaproteobacteria|Oceanospirillales|Halomonadaceae|Halomonas|	1	1	0	0.0005	0	0	0	0	0	0	0	0	0	0	0	0
Bacteria|Proteobacteria|Gammaproteobacteria|Pasteurellales|Pasteurellaceae|Aggregatibacter|	1	1	0	0	0.0025	0	0	0	0	0	0	0	0.0005	0	0	0
Bacteria|Proteobacteria|Gammaproteobacteria|Pasteurellales|Pasteurellaceae|Haemophilus|Other	1	0.75	0	0.0035	0.005	0.0005	0	0	0	0.0005	0.0035	0.0005	0	0.0005	0	0.0055
Bacteria|Proteobacteria|Gammaproteobacteria|Pseudomonadales|Pseudomonadaceae|Pseudomonas|	1	1	0	0	0	0	0	0	0	0	0	0	0	0	0	0
Bacteria|Proteobacteria|Gammaproteobacteria|Pseudomonadales|Pseudomonadaceae|Pseudomonas|Other	1	1	0	0	0	0	0	0	0	0	0	0	0	0	0	0
Bacteria|Synergistetes|Synergistia|Synergistales|Synergistaceae|Other|Other	1	1	0	0	0	0	0	0	0.003	0	0	0	0	0	0	0
Bacteria|Tenericutes|Mollicutes|RF39|	1	1	0.0035	0.025	0	0	0	0	0	0	0.0715	0	0	0	0	0
Bacteria|Tenericutes|RF3|ML615J-28|	1	1	0	0	0	0	0	0	0	0	0	0	0	0	0	0
Bacteria|Verrucomicrobia|Verrucomicrobiae|Verrucomicrobiales|Verrucomicrobiaceae|Akkermansia|muciniphila	1	0.5781	0.05	0.008	0.0105	0	0.0115	0.0025	0.0785	0.0495	0.0555	0	0	0.0815	0.0135	0.019
