# Supplementary material for: IgA-deficient humans exhibit gut microbiota dysbiosis despite secretion of compensatory IgM
Source: Sci Rep. 2019 Sep 19;9:13574. doi: 10.1038/s41598-019-49923-2 (PMC6753154; doi:10.1038/s41598-019-49923-2)
Supplement: Supplementary file 6 — Supplementary Table 5 [file 41598_2019_49923_MOESM6_ESM.xlsx]

## Sheet: SuppTable5
taxa	p value	IgAD_orig	IgAD_orig	IgAD_orig	IgAD_orig	IgAD_orig	IgAD_orig	IgAD_orig	IgAD_orig	IgAD_Second	IgAD_Second	IgAD_Second	IgAD_Second	IgAD_Second	IgAD_Second	IgAD_Second	IgAD_Second
Archaea|Euryarchaeota|Methanobacteria|Methanobacteriales|Methanobacteriaceae|Methanobrevibacter|	0.5	0.0235	0.045	0	0	0	0	0	0	0.0135	0	0	0	0	0	0	0
Bacteria|Actinobacteria|Actinobacteria|Actinomycetales|Actinomycetaceae|Actinomyces|	0.75	0	0	0.0005	0.001	0.001	0.003	0	0.0005	0.001	0.0005	0.002	0	0	0.001	0	0
Bacteria|Actinobacteria|Actinobacteria|Bifidobacteriales|Bifidobacteriaceae|Bifidobacterium|	0.4688	0	0.0815	0.0025	0.0795	0.0005	0.002	0.0075	0.013	0	0.075	0	0.0325	0	0.0175	0.0135	0.001
Bacteria|Actinobacteria|Actinobacteria|Bifidobacteriales|Bifidobacteriaceae|Bifidobacterium|adolescentis	0.5	0	0.001	0	0.0015	0	0	0	0	0	0	0	0	0	0	0	0
Bacteria|Actinobacteria|Actinobacteria|Bifidobacteriales|Bifidobacteriaceae|Bifidobacterium|longum	1	0	0	0	0.001	0	0	0	0	0	0	0	0	0	0	0	0
Bacteria|Actinobacteria|Coriobacteriia|Coriobacteriales|Coriobacteriaceae|	0.1875	0.0005	0.001	0	0.0045	0.002	0.0095	0	0	0	0.0005	0	0.002	0.0005	0.0005	0.0005	0.0005
Bacteria|Actinobacteria|Coriobacteriia|Coriobacteriales|Coriobacteriaceae|Adlercreutzia|	0.75	0	0.0005	0	0.006	0.007	0.0045	0	0	0	0.0015	0	0.0005	0.0085	0	0	0.0015
Bacteria|Actinobacteria|Coriobacteriia|Coriobacteriales|Coriobacteriaceae|Collinsella|	0.5	0	0.0005	0	0	0	0	0	0	0	0.001	0	0	0	0	0	0.0005
Bacteria|Actinobacteria|Coriobacteriia|Coriobacteriales|Coriobacteriaceae|Collinsella|aerofaciens	0.25	0.001	0.041	0	0.0335	0	0	0	0.023	0.001	0.037	0	0.0295	0	0	0	0.015
Bacteria|Actinobacteria|Coriobacteriia|Coriobacteriales|Coriobacteriaceae|Eggerthella|lenta	0.5	0	0	0.0015	0	0.0025	0.018	0.0005	0.001	0	0	0.0055	0	0.0005	0.0005	0.001	0.0125
Bacteria|Actinobacteria|Coriobacteriia|Coriobacteriales|Coriobacteriaceae|Slackia|	1	0	0.0015	0	0	0	0	0	0	0	0.008	0	0	0	0	0	0
Bacteria|Bacteroidetes|Bacteroidia|Bacteroidales|[Barnesiellaceae]|	0.8125	0.0175	0.021	0	0.0345	0	0	0.029	0.0085	0.0205	0.0145	0	0.0155	0	0	0.039	0.042
Bacteria|Bacteroidetes|Bacteroidia|Bacteroidales|[Odoribacteraceae]|Butyricimonas|	0.25	0.004	0.003	0	0	0	0	0	0	0.0065	0.0035	0	0.0015	0	0	0	0
Bacteria|Bacteroidetes|Bacteroidia|Bacteroidales|[Odoribacteraceae]|Odoribacter|	0.0625	0	0.002	0	0.001	0	0.0005	0	0.003	0	0.003	0	0.0035	0.0055	0.0045	0	0.014
Bacteria|Bacteroidetes|Bacteroidia|Bacteroidales|[Paraprevotellaceae]|[Prevotella]|	1	0	0	0	0	0	0	0	0	0	0	0	0	0	0	0	0
Bacteria|Bacteroidetes|Bacteroidia|Bacteroidales|[Paraprevotellaceae]|CF231|	1	0	0	0	0	0	0	0	0	0	0	0	0	0	0	0	0
Bacteria|Bacteroidetes|Bacteroidia|Bacteroidales|[Paraprevotellaceae]|Paraprevotella|	1	0	0	0	0	0	0	0	0	0	0	0	0	0	0	0	0
Bacteria|Bacteroidetes|Bacteroidia|Bacteroidales|Bacteroidaceae|Bacteroides|	0.078	0.072	0.121	0.241	0.0465	0.0015	0.0255	0.42	0.212	0.1325	0.266	0.2805	0.2035	0.2505	0.2125	0.322	0.1755
Bacteria|Bacteroidetes|Bacteroidia|Bacteroidales|Bacteroidaceae|Bacteroides|eggerthii	1	0	0.001	0	0	0	0	0	0	0	0	0	0	0	0	0	0
Bacteria|Bacteroidetes|Bacteroidia|Bacteroidales|Bacteroidaceae|Bacteroides|Other	0.0625	0.001	0	0	0	0	0	0.0005	0	0.002	0.0005	0	0.0005	0	0	0.001	0.0035
Bacteria|Bacteroidetes|Bacteroidia|Bacteroidales|Bacteroidaceae|Bacteroides|ovatus	0.1953	0.0225	0.0025	0.0655	0.0025	0.0045	0.0315	0.0535	0.0345	0.0405	0.0095	0.186	0.0045	0.151	0.122	0.016	0.0255
Bacteria|Bacteroidetes|Bacteroidia|Bacteroidales|Bacteroidaceae|Bacteroides|plebeius	1	0	0	0	0	0	0	0	0	0	0	0	0	0	0	0	0
Bacteria|Bacteroidetes|Bacteroidia|Bacteroidales|Bacteroidaceae|Bacteroides|uniformis	0.0625	0.0485	0.019	0	0.0005	0.0015	0.026	0.0345	0.0555	0.036	0.0325	0	0.014	0.0885	0.05	0.028	0.097
Bacteria|Bacteroidetes|Bacteroidia|Bacteroidales|Porphyromonadaceae|Parabacteroides|	0.4375	0.035	0.0055	0	0.0025	0	0.0015	0.069	0.0175	0.033	0.027	0	0.0185	0	0.0415	0.0405	0.032
Bacteria|Bacteroidetes|Bacteroidia|Bacteroidales|Porphyromonadaceae|Parabacteroides|distasonis	0.0312	0.009	0.006	0	0.001	0	0.0055	0	0.017	0.0105	0.0105	0	0.0075	0.022	0.0295	0	0.018
Bacteria|Bacteroidetes|Bacteroidia|Bacteroidales|Prevotellaceae|Prevotella|copri	1	0	0	0	0	0	0	0	0	0	0	0	0	0	0	0	0.0005
Bacteria|Bacteroidetes|Bacteroidia|Bacteroidales|Rikenellaceae|	0.2188	0.0315	0.0525	0	0.0155	0	0.0215	0.0155	0.0015	0.035	0.0185	0	0.016	0.039	0.0245	0.0355	0.008
Bacteria|Bacteroidetes|Bacteroidia|Bacteroidales|S24-7|	1	0	0	0	0	0	0	0	0	0	0	0	0	0	0	0	0
Bacteria|Cyanobacteria|4C0d-2|YS2|	1	0	0	0	0	0	0	0	0	0	0	0	0	0	0.036	0	0
Bacteria|Firmicutes|Bacilli|Bacillales|Bacillaceae|Bacillus|	1	0	0	0	0	0	0	0	0	0	0	0	0	0	0	0	0
Bacteria|Firmicutes|Bacilli|Bacillales|Listeriaceae|Other|Other	1	0	0	0	0	0	0	0	0	0	0	0	0	0	0	0	0
Bacteria|Firmicutes|Bacilli|Bacillales|Staphylococcaceae|Staphylococcus|	1	0	0	0	0	0	0	0	0	0	0	0	0	0	0	0	0
Bacteria|Firmicutes|Bacilli|Lactobacillales|Enterococcaceae|Enterococcus|	0.5	0	0	0	0	0.0005	0.004	0	0	0	0	0	0	0	0	0	0
Bacteria|Firmicutes|Bacilli|Lactobacillales|Lactobacillaceae|Lactobacillus|	1	0	0	0	0	0	0	0	0	0	0	0	0	0	0	0	0
Bacteria|Firmicutes|Bacilli|Lactobacillales|Lactobacillaceae|Lactobacillus|ruminis	1	0	0	0.0005	0	0	0	0	0	0	0	0	0	0	0	0	0
Bacteria|Firmicutes|Bacilli|Lactobacillales|Lactobacillaceae|Lactobacillus|zeae	1	0	0	0	0.021	0	0	0	0	0	0	0	0	0	0	0	0
Bacteria|Firmicutes|Bacilli|Lactobacillales|Streptococcaceae|Lactococcus|	1	0	0	0	0	0	0	0	0	0	0	0	0	0	0	0	0
Bacteria|Firmicutes|Bacilli|Lactobacillales|Streptococcaceae|Streptococcus|	0.4688	0.0005	0.001	0.0015	0.0885	0.005	0.0105	0	0	0.0005	0.014	0	0.0035	0.0015	0	0.0015	0
Bacteria|Firmicutes|Bacilli|Turicibacterales|Turicibacteraceae|Turicibacter|	0.3125	0	0	0.004	0.0085	0	0.0015	0	0.0005	0	0.0035	0	0.0025	0	0	0	0
Bacteria|Firmicutes|Clostridia|Clostridiales|	0.1094	0.038	0.05	0.0615	0.0445	0.0245	0.0615	0.079	0.1555	0.0285	0.0485	0.029	0.082	0.0195	0.012	0.0665	0.0335
Bacteria|Firmicutes|Clostridia|Clostridiales|[Mogibacteriaceae]|	1	0.0005	0	0	0	0	0.001	0	0	0	0	0	0.0005	0	0	0	0.002
Bacteria|Firmicutes|Clostridia|Clostridiales|Christensenellaceae|	0.5	0.006	0.0005	0	0	0	0	0	0	0.005	0	0	0	0	0	0	0
Bacteria|Firmicutes|Clostridia|Clostridiales|Clostridiaceae|	1	0.0005	0.0005	0	0.004	0	0.1265	0.0015	0.0005	0.0015	0	0	0.006	0	0.036	0.0005	0.0015
Bacteria|Firmicutes|Clostridia|Clostridiales|Clostridiaceae|Clostridium|	1	0.003	0	0	0	0	0	0	0	0.0045	0	0	0	0	0	0	0
Bacteria|Firmicutes|Clostridia|Clostridiales|Lachnospiraceae|	0.0547	0.0315	0.0635	0.1055	0.0425	0.089	0.083	0.032	0.1145	0.028	0.0655	0.0635	0.0465	0.039	0.04	0.0265	0.048
Bacteria|Firmicutes|Clostridia|Clostridiales|Lachnospiraceae|[Ruminococcus]|	0.2969	0.0005	0.002	0.003	0.0005	0.0105	0.02	0.0025	0.011	0.001	0.0045	0.0055	0.0005	0.0035	0.041	0.0005	0.029
Bacteria|Firmicutes|Clostridia|Clostridiales|Lachnospiraceae|[Ruminococcus]|gnavus	0.9688	0.002	0.006	0.0105	0.0205	0.033	0.014	0.0065	0.008	0.0005	0.005	0.018	0.004	0.0055	0.0155	0.011	0.0105
Bacteria|Firmicutes|Clostridia|Clostridiales|Lachnospiraceae|Anaerostipes|	0.375	0	0.0015	0	0	0.006	0	0.002	0.0025	0	0	0	0.002	0.004	0	0	0.0005
Bacteria|Firmicutes|Clostridia|Clostridiales|Lachnospiraceae|Blautia|	0.6406	0.008	0.044	0.055	0.0745	0.1945	0.008	0.029	0.049	0.006	0.039	0.0775	0.015	0.0415	0.045	0.0395	0.036
Bacteria|Firmicutes|Clostridia|Clostridiales|Lachnospiraceae|Blautia|Other	0.5	0	0	0	0	0	0	0	0	0.0005	0	0	0.0005	0	0	0	0
Bacteria|Firmicutes|Clostridia|Clostridiales|Lachnospiraceae|Blautia|producta	0.6875	0	0	0.007	0.0005	0.0075	0.01	0.001	0	0	0	0.0015	0	0.0025	0	0.0025	0.012
Bacteria|Firmicutes|Clostridia|Clostridiales|Lachnospiraceae|Coprococcus|	0.0156	0.004	0.007	0.015	0.015	0.0625	0.009	0.001	0.0085	0.0025	0.006	0.004	0.006	0.0035	0.003	0.001	0.0055
Bacteria|Firmicutes|Clostridia|Clostridiales|Lachnospiraceae|Coprococcus|Other	1	0	0	0	0	0	0	0	0	0	0	0	0.0185	0	0	0	0
Bacteria|Firmicutes|Clostridia|Clostridiales|Lachnospiraceae|Dorea|	0.625	0.003	0.0045	0.0055	0.0005	0.0005	0.0385	0.001	0.006	0.0015	0.004	0.0055	0.0015	0.0005	0	0	0.0185
Bacteria|Firmicutes|Clostridia|Clostridiales|Lachnospiraceae|Dorea|formicigenerans	0.125	0.001	0.003	0	0.009	0.023	0	0	0.0015	0.001	0.0015	0	0.001	0	0	0	0.0005
Bacteria|Firmicutes|Clostridia|Clostridiales|Lachnospiraceae|Lachnospira|	1	0.004	0.001	0.019	0	0	0.008	0.011	0.0235	0.003	0.0265	0	0.011	0	0.023	0.0015	0.0005
Bacteria|Firmicutes|Clostridia|Clostridiales|Lachnospiraceae|Other|Other	0.4688	0.0025	0.001	0.0115	0.0015	0.016	0	0.002	0.0025	0.0025	0.0025	0.002	0.0005	0.0005	0.0025	0.002	0.001
Bacteria|Firmicutes|Clostridia|Clostridiales|Lachnospiraceae|Roseburia|	0.75	0.0005	0	0.0055	0	0	0	0	0	0	0.0005	0.003	0	0	0	0	0
Bacteria|Firmicutes|Clostridia|Clostridiales|Lachnospiraceae|Roseburia|Other	0.75	0.0015	0	0.0035	0	0	0	0.002	0.0005	0.0015	0.0015	0.003	0.0005	0	0	0.002	0.0005
Bacteria|Firmicutes|Clostridia|Clostridiales|Other|Other|Other	0.1328	0.0025	0.0035	0.0025	0.009	0.002	0.0005	0	0.0025	0.001	0.001	0.0005	0.0035	0.0015	0.001	0.002	0.0005
Bacteria|Firmicutes|Clostridia|Clostridiales|Ruminococcaceae|	0.1953	0.1905	0.21	0.0685	0.1215	0.073	0.172	0.0205	0.073	0.16	0.0755	0.0275	0.111	0.0195	0.0255	0.041	0.184
Bacteria|Firmicutes|Clostridia|Clostridiales|Ruminococcaceae|Faecalibacterium|prausnitzii	0.3828	0.117	0.029	0.1855	0.0315	0.1795	0.0465	0.0715	0	0.0585	0.08	0.1755	0.189	0.137	0.092	0.24	0.0015
Bacteria|Firmicutes|Clostridia|Clostridiales|Ruminococcaceae|Oscillospira|	0.8438	0.0175	0.011	0.0115	0	0.0135	0.0525	0.054	0.0085	0.014	0.0055	0.0615	0.007	0.0225	0.014	0.021	0.028
Bacteria|Firmicutes|Clostridia|Clostridiales|Ruminococcaceae|Other|Other	0.25	0	0	0	0	0	0	0	0	0	0	0	0.0005	0.0005	0	0.0005	0
Bacteria|Firmicutes|Clostridia|Clostridiales|Ruminococcaceae|Ruminococcus|	0.1406	0.035	0.0805	0.011	0.0425	0.189	0.067	0.0445	0.01	0.051	0.0465	0.001	0.039	0.027	0.0065	0.0105	0.036
Bacteria|Firmicutes|Clostridia|Clostridiales|Ruminococcaceae|Ruminococcus|bromii	0.375	0	0.0005	0	0.0005	0.0025	0.0025	0.0005	0	0	0	0	0.0005	0	0	0.0005	0.0005
Bacteria|Firmicutes|Clostridia|Clostridiales|Ruminococcaceae|Ruminococcus|Other	0.5	0.0005	0.0005	0	0	0.0005	0	0.0015	0.0005	0.0005	0.0005	0	0	0.0005	0	0.0005	0
Bacteria|Firmicutes|Clostridia|Clostridiales|Veillonellaceae|	0.131	0.002	0.0215	0.018	0.079	0.031	0.0345	0.006	0.004	0.0765	0.034	0.0395	0.029	0.041	0.051	0.0225	0.0085
Bacteria|Firmicutes|Clostridia|Clostridiales|Veillonellaceae|Acidaminococcus|	1	0	0	0	0	0	0	0	0	0	0	0	0	0	0	0	0
Bacteria|Firmicutes|Clostridia|Clostridiales|Veillonellaceae|Dialister|	0.375	0.0045	0.018	0.0035	0	0	0	0	0	0.0015	0.0205	0.008	0	0	0	0.028	0
Bacteria|Firmicutes|Clostridia|Clostridiales|Veillonellaceae|Phascolarctobacterium|	0.3125	0.03	0	0	0.002	0.0215	0.031	0	0.079	0.039	0	0	0.031	0.0765	0.0395	0	0.051
Bacteria|Firmicutes|Clostridia|Clostridiales|Veillonellaceae|Veillonella|dispar	0.5625	0	0	0	0	0	0	0.006	0	0.0005	0.002	0.0005	0.003	0	0	0.001	0
Bacteria|Firmicutes|Erysipelotrichi|Erysipelotrichales|Erysipelotrichaceae|	0.1641	0.0005	0.0025	0.0425	0.009	0.0075	0.0125	0	0.036	0	0.0015	0.006	0.007	0.0005	0.0015	0.001	0.0385
Bacteria|Firmicutes|Erysipelotrichi|Erysipelotrichales|Erysipelotrichaceae|[Eubacterium]|biforme	1	0	0	0	0	0	0	0	0	0	0	0	0	0	0	0	0
Bacteria|Firmicutes|Erysipelotrichi|Erysipelotrichales|Erysipelotrichaceae|[Eubacterium]|dolichum	0.3438	0	0.001	0.0005	0	0.0155	0.006	0.001	0	0	0	0	0	0.005	0	0.0015	0.002
Bacteria|Firmicutes|Erysipelotrichi|Erysipelotrichales|Erysipelotrichaceae|cc_115|	1	0	0	0	0	0	0	0	0	0	0	0	0	0	0	0	0
Bacteria|Firmicutes|Erysipelotrichi|Erysipelotrichales|Erysipelotrichaceae|Coprobacillus|	0.0938	0	0.0005	0.007	0	0.0015	0.002	0	0	0	0	0.0275	0	0.0055	0.003	0.0005	0.001
Bacteria|Firmicutes|Erysipelotrichi|Erysipelotrichales|Erysipelotrichaceae|Holdemania|	0.375	0	0.0005	0.0005	0	0	0.0015	0	0.0005	0	0.0005	0.002	0.0005	0.0005	0	0	0.0035
Bacteria|Proteobacteria|Betaproteobacteria|Burkholderiales|Alcaligenaceae|Sutterella|	0.5625	0	0.0005	0.046	0.0005	0	0	0	0.007	0.033	0.013	0	0.019	0	0.0275	0	0.0025
Bacteria|Proteobacteria|Betaproteobacteria|Burkholderiales|Comamonadaceae|	1	0	0	0	0	0	0	0	0	0	0	0	0	0	0	0	0
Bacteria|Proteobacteria|Betaproteobacteria|Burkholderiales|Oxalobacteraceae|Oxalobacter|formigenes	1	0	0	0	0	0	0	0	0	0	0	0	0.0005	0	0	0	0
Bacteria|Proteobacteria|Deltaproteobacteria|Desulfovibrionales|Desulfovibrionaceae|Bilophila|	0.3125	0.0005	0.0085	0	0	0.001	0	0	0	0	0.008	0	0.001	0.016	0.0095	0	0
Bacteria|Proteobacteria|Deltaproteobacteria|Desulfovibrionales|Desulfovibrionaceae|Desulfovibrio|	0.75	0.0025	0.003	0	0	0	0	0	0	0.004	0	0	0	0	0.009	0	0
Bacteria|Proteobacteria|Gammaproteobacteria|Enterobacteriales|Enterobacteriaceae|	0.3125	0.033	0	0.001	0	0	0.061	0	0.0115	0.009	0.007	0.0025	0	0	0.003	0	0.004
Bacteria|Proteobacteria|Gammaproteobacteria|Enterobacteriales|Enterobacteriaceae|Other|Other	1	0	0	0	0.006	0	0	0	0	0	0	0	0	0	0	0	0
Bacteria|Proteobacteria|Gammaproteobacteria|Oceanospirillales|Halomonadaceae|Halomonas|	1	0	0	0	0	0	0	0	0	0	0	0	0	0	0	0	0
Bacteria|Proteobacteria|Gammaproteobacteria|Pasteurellales|Pasteurellaceae|Aggregatibacter|	1	0	0	0	0	0	0	0	0	0	0	0	0	0	0	0	0
Bacteria|Proteobacteria|Gammaproteobacteria|Pasteurellales|Pasteurellaceae|Haemophilus|Other	0.25	0	0	0	0.0045	0	0	0	0.0005	0	0.0025	0.001	0.012	0	0	0	0.0005
Bacteria|Proteobacteria|Gammaproteobacteria|Pseudomonadales|Pseudomonadaceae|Pseudomonas|	1	0.003	0	0	0	0	0	0	0	0.002	0	0	0.0005	0	0	0	0
Bacteria|Proteobacteria|Gammaproteobacteria|Pseudomonadales|Pseudomonadaceae|Pseudomonas|Other	1	0	0	0	0	0	0	0	0	0	0	0	0	0	0.01	0	0
Bacteria|Synergistetes|Synergistia|Synergistales|Synergistaceae|Other|Other	1	0.0135	0	0	0	0	0	0	0	0.0035	0	0	0	0	0	0	0
Bacteria|Tenericutes|Mollicutes|RF39|	1	0	0	0	0	0	0	0	0	0	0	0	0	0	0	0	0
Bacteria|Tenericutes|RF3|ML615J-28|	0.5	0.014	0	0	0.0005	0	0	0	0	0.01	0	0	0	0	0	0	0
Bacteria|Verrucomicrobia|Verrucomicrobiae|Verrucomicrobiales|Verrucomicrobiaceae|Akkermansia|muciniphila	0.375	0.1625	0.0395	0	0.2105	0	0.0005	0	0	0.1925	0.0045	0	0.0235	0	0	0	0
